# Supplementary material for: Genotyping crossing parents and family bulks can facilitate cost-efficient genomic prediction strategies in small-scale line breeding programs
Source: Theor Appl Genet. 2021 Feb 27;134(5):1575–86. doi: 10.1007/s00122-021-03794-2 (PMC8081688; doi:10.1007/s00122-021-03794-2)
Supplement: Supplementary file 2 — Supplementary file2 (R 10 KB) [file 122_2021_3794_MOESM2_ESM.r]

#Online supplement

#Genotyping crossing parents and family bulks can facilitate cost-efficient 
#genomic prediction strategies in small-scale line breeding programs

#Sebastian Michel1, Christian Ametz2, Franziska L�schenberger2, Hermann Buerstmayr1


#1Department for Agrobiotechnology (IFA-Tulln), Institute for Biotechnology in Plant Production, University of Natural Resources and Life Sciences, Vienna (BOKU), Konrad-Lorenz-Str. 20, 3430 Tulln, Austria
#2Saatzucht Donau GesmbH. & CoKG, Saatzuchtstrasse 11, 2301 Probstdorf, Austria

#Corresponding author: S. Michel; e-mail: sebastian.michel@boku.ac.at
#####################################################################################################################
#Analysis of an example dataset for illustrating the utilized models

#Date: 31/12/2020
#Author: Sebastian Michel
#For questions/suggestions/comments contact: sebastian.michel@boku.ac.at


#The example dataset contains:
#-->300 lines from 30 simulated families for training and validating models 
#-->27 parental lines that were used to simulate the virtual populations
#-->2000 SNP markers representing linked loci for two quantitatively inherited traits

#A primary trait of interest as well as a correlated secondary trait were simulated using
#100 SNP markers served as causal loci for both traits i.e. a pleiotropic genetic architecture was assumed

#install.packages("sommer")
library(sommer)

###################
#Import the simulated dataset
setwd("E:/PhD/Pubilications/Combined marker pedigree prediction/Simulated set PediGS appendix/")
mydata <- read.table("data_sim.csv",header=T,sep=";",dec=".",blank.lines.skip = TRUE)
mydata$GEN <- as.factor(mydata$GEN)
mydata$FAM <- as.factor(mydata$FAM)
str(mydata[,1:10])


#Sample a training and validation population
data_progeny <- droplevels(na.exclude(mydata))
data_train <- droplevels(data_progeny[which(data_progeny$FAM %in% sample(levels(data_progeny$FAM),20)),])
data_valid <- droplevels(data_progeny[!(data_progeny$FAM %in% data_train$FAM),])
validation <- data_valid[,c(1,5,6)]


###################
#Fit a G-BLUP model without/with a correlated secondary trait
data_model <- rbind(data_train,data_valid)
G_matrix <- A.mat(as.matrix(data_model[,-c(1:6)]),min.MAF=0.05)
rownames(G_matrix) <- colnames(G_matrix) <- data_model$GEN

data_model$egv_prim[which(data_model$GEN %in% data_valid$GEN)] <- NA

model <- mmer(fixed=egv_prim~1,random=~vs(GEN,Gu=G_matrix),data=data_model,verbose=F,date.warning = F)
gblup <- data.frame(GEN=names(model$U$`u:GEN`$egv_prim),gblup=as.numeric(model$U$`u:GEN`$egv_prim))

model <- mmer(fixed=egv_prim~egv_sec,random=~vs(GEN,Gu=G_matrix),data=data_model,verbose=F,date.warning = F)
gblup_ta <- data.frame(GEN=names(model$U$`u:GEN`$egv_prim),gblup=as.numeric(model$U$`u:GEN`$egv_prim))
gblup_ta <- droplevels(merge(gblup_ta,data_model[,c(1,6)],by.x="GEN",by.="GEN",all.x=F,all.y=F))
gblup_ta$gblup_ta <- gblup_ta$gblup + gblup_ta$egv_sec*model$Beta$Estimate[2]
gblup_ta <- gblup_ta[,c(1,4)]


###################
#Fit a M-BLUP model without/with a correlated secondary trait
data_model <- data_valid

#Create the mid-parent genotypes for each family
Z_model <- NULL
name_fam <- NULL

for(f in 1:length(levels(data_model$FAM))){
  
  data_fam <- droplevels(data_model[which(data_model$FAM %in% levels(data_model$FAM)[f]),])
  
  Z_p1 <- droplevels(mydata[which(mydata$GEN %in% data_fam$Par1),-c(1:6)])
  Z_p2 <- droplevels(mydata[which(mydata$GEN %in% data_fam$Par2),-c(1:6)])
  
  Z_fam <- as.matrix((Z_p1+Z_p2)/2)
  Z_model <- rbind(Z_model,Z_fam)
  
  name_fam <- c(name_fam,as.character(data_fam$FAM[1]))
  
}
rownames(Z_model) <- name_fam

#Link the mid-parent genotypes with the individual lines
Z_model_final <- NULL
name_line <- NULL

for(l in 1:length(levels(data_model$GEN))){
  
  data_fam <- droplevels(data_model[which(data_model$GEN %in% levels(data_model$GEN)[l]),])
  
  Z_line <- Z_model[which(rownames(Z_model) %in% data_fam$FAM),]
  Z_model_final <- rbind(Z_model_final,Z_line)
  name_line <- c(name_line,as.character(data_fam$GEN))
}
rownames(Z_model_final) <- name_line
Z_train <- as.matrix(data_train[,-c(1:6)])
rownames(Z_train) <- data_train$GEN

Z_model_final <- rbind(Z_model_final,Z_train)
M_matrix <- A.mat(Z_model_final,min.MAF=0.05)
M_matrix <- 0.5*M_matrix + 0.5*diag(1,nrow(M_matrix))

data_model <- rbind(data_train,data_valid)

data_model$egv_prim[which(data_model$GEN %in% data_valid$GEN)] <- NA

model <- mmer(fixed=egv_prim~1,random=~vs(GEN,Gu=M_matrix),data=data_model,verbose=F,date.warning = F)
mblup <- data.frame(GEN=names(model$U$`u:GEN`$egv_prim),mblup=as.numeric(model$U$`u:GEN`$egv_prim))

model <- mmer(fixed=egv_prim~egv_sec,random=~vs(GEN,Gu=M_matrix),data=data_model,verbose=F,date.warning = F)
mblup_ta <- data.frame(GEN=names(model$U$`u:GEN`$egv_prim),mblup=as.numeric(model$U$`u:GEN`$egv_prim))
mblup_ta <- droplevels(merge(mblup_ta,data_model[,c(1,6)],by.x="GEN",by.="GEN",all.x=F,all.y=F))
mblup_ta$mblup_ta <- mblup_ta$mblup + mblup_ta$egv_sec*model$Beta$Estimate[2]
mblup_ta <- mblup_ta[,c(1,4)]


###################
#Fit a F-BLUP model without/with a correlated secondary trait (rounded allele calls)
data_model <- data_valid

#Create the family-bulk genotypes for each family
Z_model <- NULL
name_fam <- NULL

for(f in 1:length(levels(data_model$FAM))){
  
  data_fam <- droplevels(data_model[which(data_model$FAM %in% levels(data_model$FAM)[f]),])
  
  Z_fam <- as.matrix(data_fam[,-c(1:6)])
  Z_fam <- t(as.matrix(apply(Z_fam,2,mean)))
  Z_model <- rbind(Z_model,Z_fam)
  
  name_fam <- c(name_fam,as.character(data_fam$FAM[1]))
  
}
Z_model[which(abs(Z_model)<1)] <- 0
rownames(Z_model) <- name_fam

#Link the family-bulk genotypes with the individual lines
Z_model_final <- NULL
name_line <- NULL

for(f in 1:length(levels(data_model$GEN))){
  
  data_fam <- droplevels(data_model[which(data_model$GEN %in% levels(data_model$GEN)[f]),])
  
  Z_line <- Z_model[which(rownames(Z_model) %in% data_fam$FAM),]
  Z_model_final <- rbind(Z_model_final,Z_line)
  name_line <- c(name_line,as.character(data_fam$GEN))
}
rownames(Z_model_final) <- name_line
Z_train <- as.matrix(data_train[,-c(1:6)])
rownames(Z_train) <- data_train$GEN

Z_model_final <- rbind(Z_model_final,Z_train)
F_matrix <- A.mat(Z_model_final,min.MAF=0.05)
F_matrix <- 0.5*F_matrix + 0.5*diag(1,nrow(F_matrix))


data_model <- rbind(data_train,data_valid)

data_model$egv_prim[which(data_model$GEN %in% data_valid$GEN)] <- NA

model <- mmer(fixed=egv_prim~1,random=~vs(GEN,Gu=F_matrix),data=data_model,verbose=F,date.warning = F)
fblup <- data.frame(GEN=names(model$U$`u:GEN`$egv_prim),fblup_rounded=as.numeric(model$U$`u:GEN`$egv_prim))

model <- mmer(fixed=egv_prim~egv_sec,random=~vs(GEN,Gu=F_matrix),data=data_model,verbose=F,date.warning = F)
fblup_ta <- data.frame(GEN=names(model$U$`u:GEN`$egv_prim),fblup=as.numeric(model$U$`u:GEN`$egv_prim))
fblup_ta <- droplevels(merge(fblup_ta,data_model[,c(1,6)],by.x="GEN",by.="GEN",all.x=F,all.y=F))
fblup_ta$fblup_ta_rounded <- fblup_ta$fblup + fblup_ta$egv_sec*model$Beta$Estimate[2]
fblup_ta <- fblup_ta[,c(1,4)]


###################
#Fit a F-BLUP model without/with a correlated secondary trait (unrounded allele calls)
data_model <- data_valid

#Create the family-bulk genotypes for each family
Z_model <- NULL
name_fam <- NULL

for(f in 1:length(levels(data_model$FAM))){
  
  data_fam <- droplevels(data_model[which(data_model$FAM %in% levels(data_model$FAM)[f]),])
  
  Z_fam <- as.matrix(data_fam[,-c(1:6)])
  Z_fam <- t(as.matrix(apply(Z_fam,2,mean)))
  Z_model <- rbind(Z_model,Z_fam)
  
  name_fam <- c(name_fam,as.character(data_fam$FAM[1]))
  
}
#Z_model[which(abs(Z_model)<1)] <- 0
rownames(Z_model) <- name_fam

#Link the family-bulk genotypes with the individual lines
Z_model_final <- NULL
name_line <- NULL

for(f in 1:length(levels(data_model$GEN))){
  
  data_fam <- droplevels(data_model[which(data_model$GEN %in% levels(data_model$GEN)[f]),])
  
  Z_line <- Z_model[which(rownames(Z_model) %in% data_fam$FAM),]
  Z_model_final <- rbind(Z_model_final,Z_line)
  name_line <- c(name_line,as.character(data_fam$GEN))
}
rownames(Z_model_final) <- name_line
Z_train <- as.matrix(data_train[,-c(1:6)])
rownames(Z_train) <- data_train$GEN

Z_model_final <- rbind(Z_model_final,Z_train)
F_matrix <- A.mat(Z_model_final,min.MAF=0.05)
F_matrix <- 0.5*F_matrix + 0.5*diag(1,nrow(F_matrix))


data_model <- rbind(data_train,data_valid)

data_model$egv_prim[which(data_model$GEN %in% data_valid$GEN)] <- NA

model <- mmer(fixed=egv_prim~1,random=~vs(GEN,Gu=F_matrix),data=data_model,verbose=F,date.warning = F)
fblupB <- data.frame(GEN=names(model$U$`u:GEN`$egv_prim),fblup_unrounded=as.numeric(model$U$`u:GEN`$egv_prim))

model <- mmer(fixed=egv_prim~egv_sec,random=~vs(GEN,Gu=F_matrix),data=data_model,verbose=F,date.warning = F)
fblup_taB <- data.frame(GEN=names(model$U$`u:GEN`$egv_prim),fblup=as.numeric(model$U$`u:GEN`$egv_prim))
fblup_taB <- droplevels(merge(fblup_taB,data_model[,c(1,6)],by.x="GEN",by.="GEN",all.x=F,all.y=F))
fblup_taB$fblup_taB_unrounded <- fblup_taB$fblup + fblup_taB$egv_sec*model$Beta$Estimate[2]
fblup_taB <- fblup_taB[,c(1,4)]


######################################
#Validate the predictions of the various models
validation <- droplevels(merge(validation,gblup,by.x="GEN",by.y="GEN",all.x=F,all.y=F))
validation <- droplevels(merge(validation,mblup,by.x="GEN",by.y="GEN",all.x=F,all.y=F))
validation <- droplevels(merge(validation,fblup,by.x="GEN",by.y="GEN",all.x=F,all.y=F))
validation <- droplevels(merge(validation,fblupB,by.x="GEN",by.y="GEN",all.x=F,all.y=F))
validation <- droplevels(merge(validation,gblup_ta,by.x="GEN",by.y="GEN",all.x=F,all.y=F))
validation <- droplevels(merge(validation,mblup_ta,by.x="GEN",by.y="GEN",all.x=F,all.y=F))
validation <- droplevels(merge(validation,fblup_ta,by.x="GEN",by.y="GEN",all.x=F,all.y=F))
validation <- droplevels(merge(validation,fblup_taB,by.x="GEN",by.y="GEN",all.x=F,all.y=F))

cor(validation[,-1])
