# Supplementary material for: Genotyping crossing parents and family bulks can facilitate cost-efficient genomic prediction strategies in small-scale line breeding programs
Source: Theor Appl Genet. 2021 Feb 27;134(5):1575–86. doi: 10.1007/s00122-021-03794-2 (PMC8081688; doi:10.1007/s00122-021-03794-2)
Supplement: Supplementary file 3 — Supplementary file3 (CSV 1735 KB) [file 122_2021_3794_MOESM3_ESM.csv]

GEN	FAM	Par1	Par2	egv_prim	egv_sec	M1	M2	M3	M4	M5	M6	M7	M8	M9	M10	M11	M12	M13	M14	M15	M16	M17	M18	M19	M20	M21	M22	M23	M24	M25	M26	M27	M28	M29	M30	M31	M32	M33	M34	M35	M36	M37	M38	M39	M40	M41	M42	M43	M44
19502	NA	NA	NA	-26.9297310733905	-15.3626487258124	-1	1	-1	-1	-1	1	1	1	-1	-1	1	-1	1	1	-1	1	1	-1	1	-1	-1	0	-1	-1	-1	-1	-1	-1	-1	-1	-1	-1	-1	1	0	-1	-1	0	0	1	0	0	1	-1
19591	NA	NA	NA	4.18439931214144	-0.562458193318156	-1	1	-1	0	-1	1	1	-1	-1	-1	-1	-1	-1	-1	-1	-1	1	-1	-1	0	-1	-1	-1	1	-1	-1	1	-1	-1	-1	-1	-1	-1	-1	-1	-1	-1	-1	-1	-1	-1	-1	1	-1
19601	NA	NA	NA	-19.0407978683136	-9.20615717322451	-1	1	-1	-1	1	1	-1	1	-1	-1	1	-1	1	-1	-1	1	1	-1	-1	1	-1	-1	-1	-1	-1	-1	1	-1	-1	-1	-1	-1	-1	-1	-1	-1	-1	-1	-1	-1	-1	-1	1	-1
19609	NA	NA	NA	-15.5584200606626	-14.4564139054832	-1	1	-1	-1	-1	1	1	1	0	-1	-1	-1	1	-1	-1	1	1	-1	-1	-1	-1	-1	-1	-1	-1	-1	-1	-1	-1	-1	-1	-1	-1	-1	-1	-1	-1	-1	1	-1	-1	-1	1	-1
21479	NA	NA	NA	2.29932080828819	4.03665021996061	-1	1	-1	-1	-1	1	0	-1	-1	-1	-1	0	1	-1	-1	1	1	-1	-1	1	-1	-1	-1	-1	-1	-1	-1	-1	-1	-1	-1	-1	-1	-1	-1	-1	-1	-1	-1	-1	-1	-1	1	-1
24027	NA	NA	NA	-3.76803231715923	-15.9119478821775	-1	1	-1	-1	1	1	1	-1	-1	-1	1	-1	1	0	-1	1	1	1	-1	-1	-1	-1	-1	-1	-1	-1	-1	1	-1	-1	-1	1	-1	-1	-1	-1	-1	-1	-1	-1	-1	-1	-1	-1
24413	NA	NA	NA	3.96488114127098	-9.57866449218164	-1	1	-1	-1	0	1	-1	-1	-1	-1	1	-1	1	1	-1	1	1	-1	-1	-1	-1	-1	-1	-1	-1	-1	-1	1	-1	-1	-1	1	-1	-1	-1	-1	-1	-1	-1	-1	-1	-1	-1	-1
26727	NA	NA	NA	2.86004969931154	3.5002287079702	-1	1	-1	-1	1	1	-1	1	-1	-1	0	-1	1	-1	-1	1	1	-1	-1	-1	-1	-1	-1	-1	-1	-1	-1	1	-1	-1	1	1	-1	-1	-1	-1	-1	-1	-1	-1	-1	-1	-1	-1
27627	NA	NA	NA	7.12896479575952	-5.11806269268738	-1	1	-1	-1	-1	1	1	1	-1	1	0	-1	1	-1	-1	0	1	-1	-1	1	-1	-1	-1	-1	-1	1	-1	-1	-1	-1	1	-1	-1	-1	-1	1	-1	-1	-1	0	-1	-1	1	-1
27690	NA	NA	NA	-0.600551608362771	-13.4593933253645	-1	-1	1	1	1	-1	1	1	-1	-1	-1	-1	1	0	1	0	1	-1	-1	-1	-1	-1	-1	1	1	-1	-1	-1	-1	1	1	-1	-1	-1	-1	0	-1	-1	-1	-1	-1	-1	1	-1
29252	NA	NA	NA	-26.3668835174973	-2.07723074190828	1	1	-1	-1	1	0	0	-1	-1	-1	1	-1	1	-1	1	1	1	-1	-1	-1	-1	-1	-1	1	-1	-1	-1	-1	-1	1	1	-1	-1	-1	-1	-1	-1	-1	-1	-1	-1	-1	1	-1
31757	NA	NA	NA	-19.3992442908881	-18.2070385090626	-1	1	-1	-1	1	1	0	1	0	-1	1	0	1	0	-1	1	0	-1	-1	-1	-1	-1	-1	-1	-1	-1	-1	0	-1	-1	0	-1	-1	-1	-1	-1	-1	-1	1	-1	-1	-1	1	-1
31762	NA	NA	NA	-14.1851453351898	-7.01850574333974	-1	1	-1	-1	0	1	1	-1	-1	-1	-1	-1	1	-1	-1	-1	1	-1	-1	1	-1	-1	-1	-1	-1	-1	-1	-1	-1	-1	1	-1	-1	-1	-1	-1	-1	-1	-1	-1	-1	-1	1	-1
31803	NA	NA	NA	-18.3360125835656	-9.3767133079123	0	1	-1	-1	0	1	1	1	-1	-1	1	-1	1	-1	-1	1	1	-1	-1	0	-1	-1	-1	-1	-1	-1	-1	-1	-1	-1	-1	-1	-1	0	-1	-1	-1	-1	-1	-1	-1	0	1	-1
32031	NA	NA	NA	-4.11579465009373	5.32540505631699	-1	1	-1	-1	0	1	-1	0	-1	1	1	-1	1	-1	-1	-1	1	-1	-1	-1	-1	-1	-1	-1	-1	-1	-1	-1	-1	1	0	-1	0	-1	1	0	-1	-1	-1	-1	-1	-1	1	1
32644	NA	NA	NA	-7.85546647534211	-9.08883883234443	-1	1	-1	-1	-1	1	-1	-1	-1	0	1	-1	1	1	-1	1	1	-1	-1	1	-1	-1	-1	-1	-1	-1	1	-1	-1	-1	1	-1	-1	-1	-1	-1	-1	-1	-1	-1	-1	-1	1	-1
32900	NA	NA	NA	-8.02431656747437	-2.52959734500677	-1	1	-1	-1	-1	1	-1	-1	-1	0	0	-1	1	1	-1	1	1	-1	-1	1	-1	-1	-1	-1	-1	-1	1	-1	-1	-1	-1	-1	-1	-1	-1	-1	-1	-1	-1	-1	-1	-1	1	-1
33748	NA	NA	NA	-7.80311679973128	7.5169114504758	-1	1	-1	-1	-1	1	1	-1	-1	-1	-1	-1	-1	-1	-1	-1	1	-1	-1	-1	-1	-1	-1	-1	-1	-1	1	-1	-1	-1	-1	-1	-1	-1	-1	-1	-1	-1	-1	1	-1	-1	1	-1
33829	NA	NA	NA	11.7157412886419	19.4932457364526	-1	1	-1	-1	-1	1	0	1	0	-1	-1	-1	1	-1	-1	1	1	-1	-1	-1	-1	-1	-1	-1	-1	-1	-1	-1	-1	-1	-1	-1	-1	-1	-1	-1	-1	-1	1	-1	-1	-1	1	-1
33982	NA	NA	NA	7.64236641580845	16.629631107752	-1	1	-1	0	-1	1	0	1	-1	1	-1	-1	1	-1	-1	-1	1	-1	-1	1	-1	-1	-1	-1	-1	1	-1	-1	-1	0	1	-1	-1	-1	-1	0	-1	-1	-1	0	-1	-1	1	-1
34013	NA	NA	NA	-6.21623076773869	17.1858385251152	-1	1	-1	-1	-1	1	0	1	-1	-1	1	-1	1	-1	-1	-1	1	-1	-1	1	-1	-1	-1	-1	-1	-1	-1	-1	-1	-1	-1	-1	-1	-1	-1	-1	-1	-1	-1	1	-1	-1	1	-1
34201	NA	NA	NA	-5.29074419932676	2.61792333245491	-1	1	-1	-1	-1	1	1	-1	-1	-1	-1	-1	1	-1	-1	-1	1	-1	-1	-1	-1	-1	-1	0	-1	-1	0	0	-1	-1	1	0	-1	-1	-1	-1	-1	-1	-1	-1	-1	-1	1	-1
34400	NA	NA	NA	4.52287027550612	8.52719182208144	-1	1	-1	-1	1	1	-1	-1	-1	1	1	-1	1	1	-1	1	1	-1	-1	1	-1	-1	-1	-1	-1	-1	-1	-1	-1	-1	0	-1	-1	-1	-1	-1	-1	-1	-1	-1	-1	-1	1	-1
40384	NA	NA	NA	-5.0532588690506	7.6790134792405	-1	1	-1	-1	-1	1	1	-1	-1	-1	1	-1	1	-1	-1	-1	1	-1	-1	1	-1	-1	-1	-1	-1	-1	-1	-1	-1	-1	1	-1	-1	-1	-1	-1	-1	-1	-1	-1	-1	-1	1	-1
43320	NA	NA	NA	-0.011278449836897	-8.33176172229352	-1	1	-1	-1	-1	1	-1	-1	-1	1	1	-1	1	1	-1	1	1	-1	-1	1	-1	-1	-1	-1	-1	-1	-1	-1	-1	-1	1	-1	-1	-1	-1	-1	-1	-1	-1	-1	-1	-1	1	-1
44416	NA	NA	NA	-9.60721243912719	6.25127560657292	1	1	0	-1	1	-1	1	-1	-1	-1	1	-1	1	1	-1	-1	1	-1	-1	-1	-1	-1	-1	1	-1	1	1	-1	-1	-1	1	-1	-1	1	-1	-1	-1	-1	-1	-1	-1	-1	1	-1
44872	NA	NA	NA	-3.71734026950383	-18.7695444589633	-1	1	-1	-1	1	1	1	1	-1	-1	1	-1	1	-1	-1	1	1	-1	-1	-1	-1	-1	-1	-1	-1	-1	-1	1	-1	-1	0	1	-1	-1	-1	-1	-1	-1	-1	-1	-1	-1	0	-1
900001	FAM1	19502	32644	2.11413008636392	19.257411076978	-1	1	-1	-1	-1	1	-1	1	-1	1	1	-1	1	1	-1	1	1	-1	-1	1	-1	-1	-1	-1	-1	-1	1	-1	-1	-1	1	-1	-1	-1	-1	-1	-1	-1	-1	-1	-1	-1	1	-1
900002	FAM1	19502	32644	-20.6522466231685	-21.9962861109438	-1	1	-1	-1	-1	1	1	-1	-1	-1	1	-1	1	1	-1	1	1	-1	1	1	-1	-1	-1	-1	-1	-1	1	-1	-1	-1	1	-1	-1	1	-1	-1	-1	-1	-1	1	-1	-1	1	-1
900003	FAM1	19502	32644	-21.7097105853878	-15.9334958478758	-1	1	-1	-1	-1	1	-1	1	-1	-1	1	-1	1	1	-1	1	1	-1	-1	1	-1	-1	-1	-1	-1	-1	1	-1	-1	-1	1	-1	-1	-1	-1	-1	-1	-1	-1	-1	-1	-1	1	-1
900004	FAM1	19502	32644	-22.3469452998436	-25.5888932544215	-1	1	-1	-1	-1	1	1	1	-1	-1	1	-1	1	1	-1	1	1	-1	-1	1	-1	-1	-1	-1	-1	-1	1	-1	-1	-1	1	-1	-1	-1	1	-1	-1	-1	-1	-1	-1	-1	1	-1
900005	FAM1	19502	32644	-6.52262450800699	-3.76723474923527	-1	1	-1	-1	-1	1	-1	-1	-1	-1	1	-1	1	1	-1	1	1	-1	1	1	-1	1	-1	-1	-1	-1	1	-1	-1	-1	-1	-1	-1	1	-1	-1	-1	-1	-1	1	-1	-1	1	-1
900006	FAM1	19502	32644	-6.21073269794929	-29.1726640779193	-1	1	-1	-1	-1	1	1	-1	-1	1	1	-1	1	1	-1	1	1	-1	1	-1	-1	1	-1	-1	-1	-1	-1	-1	-1	-1	-1	-1	-1	1	1	-1	-1	-1	-1	1	1	-1	1	-1
900007	FAM1	19502	32644	-18.3192069074415	-26.2954642305056	-1	1	-1	-1	-1	1	1	-1	-1	-1	1	-1	1	1	-1	1	1	-1	-1	-1	-1	1	-1	-1	-1	-1	1	-1	-1	-1	1	-1	-1	1	-1	-1	-1	-1	-1	-1	-1	-1	1	-1
900008	FAM1	19502	32644	-0.37686741172161	-17.8475449492942	-1	1	-1	-1	-1	1	-1	1	-1	-1	1	-1	1	1	-1	1	1	-1	1	1	-1	-1	-1	-1	-1	-1	1	-1	-1	-1	-1	-1	-1	1	1	-1	-1	-1	-1	1	-1	-1	1	-1
900009	FAM1	19502	32644	6.78629813246471	7.65127250247545	-1	1	-1	-1	-1	1	-1	-1	-1	1	1	-1	1	1	-1	1	1	-1	1	-1	-1	-1	-1	-1	-1	-1	-1	-1	-1	-1	-1	-1	-1	1	-1	-1	-1	1	1	1	-1	1	1	-1
900010	FAM1	19502	32644	-7.46448474351246	-5.22175123800396	-1	1	-1	-1	-1	1	-1	1	-1	1	1	-1	1	1	-1	1	1	-1	1	-1	-1	1	-1	-1	-1	-1	-1	-1	-1	-1	1	-1	-1	1	-1	-1	-1	-1	-1	1	1	1	1	-1
900011	FAM2	19591	19502	-11.7572639744714	-27.0582324413982	-1	1	-1	-1	-1	1	1	1	-1	-1	-1	-1	1	1	-1	1	1	-1	-1	-1	-1	-1	-1	1	-1	-1	1	-1	-1	-1	-1	-1	-1	-1	-1	-1	-1	-1	-1	-1	-1	-1	1	-1
900012	FAM2	19591	19502	-13.9631109624972	-28.4972249148041	-1	1	-1	-1	-1	1	1	-1	-1	-1	-1	-1	-1	-1	-1	-1	1	-1	1	-1	-1	-1	-1	1	-1	-1	-1	-1	-1	-1	-1	-1	-1	1	-1	-1	-1	-1	-1	1	-1	1	1	-1
900013	FAM2	19591	19502	1.72956098157757	-9.12171056235711	-1	1	-1	-1	-1	1	1	-1	-1	-1	-1	-1	-1	-1	-1	-1	1	-1	-1	-1	-1	1	-1	-1	-1	-1	-1	-1	-1	-1	-1	-1	-1	1	1	-1	-1	-1	-1	-1	1	-1	1	-1
900014	FAM2	19591	19502	-4.00005072425345	17.5678503368053	-1	1	-1	1	-1	1	1	-1	-1	-1	1	-1	-1	-1	-1	-1	1	-1	1	1	-1	-1	-1	-1	-1	-1	1	-1	-1	-1	-1	-1	-1	1	-1	-1	-1	-1	-1	1	1	-1	1	-1
900015	FAM2	19591	19502	-1.12910618682142	13.3350961407011	-1	1	-1	-1	-1	1	1	-1	-1	-1	1	-1	-1	-1	-1	-1	1	-1	1	-1	-1	-1	-1	-1	-1	-1	-1	-1	-1	-1	-1	-1	-1	-1	-1	-1	-1	1	-1	1	-1	1	1	-1
900016	FAM2	19591	19502	-7.30601100714481	0.436434151214264	-1	1	-1	-1	-1	1	1	1	-1	-1	1	-1	1	1	-1	1	1	-1	1	-1	-1	1	-1	-1	-1	-1	-1	-1	-1	-1	-1	-1	-1	1	-1	-1	-1	1	-1	1	1	-1	1	-1
900017	FAM2	19591	19502	-1.88636271002103	-26.467701266103	-1	1	-1	-1	-1	1	1	1	-1	-1	-1	-1	1	1	-1	1	1	-1	1	-1	-1	1	-1	-1	-1	-1	1	-1	-1	-1	-1	-1	-1	1	1	-1	-1	-1	-1	1	1	-1	1	-1
900018	FAM2	19591	19502	-16.3972590097401	3.4082594680692	-1	1	-1	1	-1	1	1	-1	-1	-1	1	-1	1	-1	-1	-1	1	-1	1	-1	-1	-1	-1	1	-1	-1	1	-1	-1	-1	-1	-1	-1	-1	-1	-1	-1	-1	-1	1	-1	-1	1	-1
900019	FAM2	19591	19502	0.0187075344509502	9.97150286910872	-1	1	-1	1	-1	1	1	-1	-1	-1	1	-1	-1	-1	-1	-1	1	-1	1	-1	-1	1	-1	-1	-1	-1	1	-1	-1	-1	-1	-1	-1	-1	1	-1	-1	-1	1	1	-1	-1	1	-1
900020	FAM2	19591	19502	-18.1358342493358	-11.4589787818775	-1	1	-1	-1	-1	1	1	1	-1	-1	1	-1	1	1	-1	1	1	-1	1	-1	-1	-1	-1	-1	-1	-1	1	-1	-1	-1	-1	-1	-1	-1	1	-1	-1	-1	1	1	-1	-1	1	-1
900021	FAM3	19591	24027	2.38128036330744	-14.3338698481882	-1	1	-1	-1	-1	1	1	-1	-1	-1	-1	-1	-1	1	-1	1	1	1	-1	-1	-1	-1	-1	-1	-1	-1	-1	-1	-1	-1	-1	1	-1	-1	-1	-1	-1	-1	-1	-1	-1	-1	-1	-1
900022	FAM3	19591	24027	-9.50114433375554	6.90253122487733	-1	1	-1	-1	-1	1	1	-1	-1	-1	1	-1	-1	-1	-1	-1	1	1	-1	-1	-1	-1	-1	-1	-1	-1	-1	1	-1	-1	-1	1	-1	-1	-1	-1	-1	-1	-1	-1	-1	-1	-1	-1
900023	FAM3	19591	24027	-3.8915869953766	3.31932585689765	-1	1	-1	-1	-1	1	1	-1	-1	-1	1	-1	-1	1	-1	1	1	-1	-1	-1	-1	-1	-1	-1	-1	-1	-1	1	-1	-1	-1	1	-1	-1	-1	-1	-1	-1	-1	-1	-1	-1	-1	-1
900024	FAM3	19591	24027	-8.12964922672716	-23.167225807483	-1	1	-1	-1	1	1	1	-1	-1	-1	1	-1	-1	-1	-1	1	1	-1	-1	-1	-1	-1	-1	-1	-1	-1	-1	1	-1	-1	-1	1	-1	-1	-1	-1	-1	-1	-1	-1	-1	-1	-1	-1
900025	FAM3	19591	24027	-11.2453272001428	-15.1174660910808	-1	1	-1	-1	1	1	1	-1	-1	-1	-1	-1	1	-1	-1	-1	1	-1	-1	-1	-1	-1	-1	1	-1	-1	-1	-1	-1	-1	-1	1	-1	-1	-1	-1	-1	-1	-1	-1	-1	-1	-1	-1
900026	FAM3	19591	24027	3.13738573475626	-7.36886562475221	-1	1	-1	1	1	1	1	-1	-1	-1	-1	-1	-1	-1	-1	-1	1	-1	-1	1	-1	-1	-1	1	-1	-1	1	-1	-1	-1	-1	-1	-1	-1	-1	-1	-1	-1	-1	-1	-1	-1	1	-1
900027	FAM3	19591	24027	-1.73241099598136	-2.42736688208152	-1	1	-1	1	-1	1	1	-1	-1	-1	-1	-1	-1	-1	-1	-1	1	1	-1	-1	-1	-1	-1	-1	-1	-1	-1	1	-1	-1	-1	1	-1	-1	-1	-1	-1	-1	-1	-1	-1	-1	-1	-1
900028	FAM3	19591	24027	-2.68471268571036	-21.0831754803987	-1	1	-1	1	1	1	1	-1	-1	-1	1	-1	1	-1	-1	-1	1	1	-1	-1	-1	-1	-1	-1	-1	-1	1	1	-1	-1	-1	1	-1	-1	-1	-1	-1	-1	-1	-1	-1	-1	-1	-1
900029	FAM3	19591	24027	-3.68043672426554	1.72951173201515	-1	1	-1	1	1	1	1	-1	-1	-1	1	-1	1	-1	-1	-1	1	-1	-1	-1	-1	-1	-1	1	-1	-1	1	-1	-1	-1	-1	1	-1	-1	-1	-1	-1	-1	-1	-1	-1	-1	-1	-1
900030	FAM3	19591	24027	-1.38599683677059	-13.8078290897354	-1	1	-1	1	1	1	1	-1	-1	-1	-1	-1	1	-1	-1	-1	1	1	-1	-1	-1	-1	-1	1	-1	-1	1	-1	-1	-1	-1	-1	-1	-1	-1	-1	-1	-1	-1	-1	-1	-1	1	-1
900031	FAM4	19591	26727	-3.41795918408411	4.25962155584145	-1	1	-1	1	1	1	1	1	-1	-1	1	-1	1	-1	-1	1	1	-1	-1	-1	-1	-1	-1	-1	-1	-1	-1	1	-1	-1	1	1	-1	-1	-1	-1	-1	-1	-1	-1	-1	-1	-1	-1
900032	FAM4	19591	26727	-0.187927310721698	1.42806118381737	-1	1	-1	-1	1	1	1	1	-1	-1	-1	-1	1	-1	-1	1	1	-1	-1	1	-1	-1	-1	-1	-1	-1	-1	1	-1	-1	-1	1	-1	-1	-1	-1	-1	-1	-1	-1	-1	-1	-1	-1
900033	FAM4	19591	26727	-13.0979620305898	-1.58050158389451	-1	1	-1	-1	-1	1	1	-1	-1	-1	-1	-1	-1	-1	-1	1	1	-1	-1	1	-1	-1	-1	-1	-1	-1	1	1	-1	-1	1	-1	-1	-1	-1	-1	-1	-1	-1	-1	-1	-1	-1	-1
900034	FAM4	19591	26727	7.08274448828659	8.26774785501455	-1	1	-1	-1	-1	1	1	1	-1	-1	-1	-1	-1	-1	-1	-1	1	-1	-1	-1	-1	-1	-1	1	-1	-1	1	-1	-1	-1	-1	1	-1	-1	-1	-1	-1	-1	-1	-1	-1	-1	-1	-1
900035	FAM4	19591	26727	-15.1199037101803	-2.48726980783685	-1	1	-1	-1	1	1	-1	1	-1	-1	-1	-1	1	-1	-1	1	1	-1	-1	-1	-1	-1	-1	1	-1	-1	1	-1	-1	-1	-1	-1	-1	-1	-1	-1	-1	-1	-1	-1	-1	-1	1	-1
900036	FAM4	19591	26727	10.2446785189791	20.3490779755783	-1	1	-1	-1	1	1	-1	1	-1	-1	1	-1	-1	-1	-1	1	1	-1	-1	1	-1	-1	-1	1	-1	-1	1	-1	-1	-1	-1	-1	-1	-1	-1	-1	-1	-1	-1	-1	-1	-1	-1	-1
900037	FAM4	19591	26727	7.8296048589807	15.2196363348682	-1	1	-1	-1	1	1	1	1	-1	-1	1	-1	1	-1	-1	-1	1	-1	-1	-1	-1	-1	-1	-1	-1	-1	1	1	-1	-1	-1	1	-1	-1	-1	-1	-1	-1	-1	-1	-1	-1	1	-1
900038	FAM4	19591	26727	-2.47704809222965	0.367650519195792	-1	1	-1	-1	-1	1	1	-1	-1	-1	-1	-1	-1	-1	-1	-1	1	-1	-1	-1	-1	-1	-1	-1	-1	-1	-1	1	-1	-1	-1	1	-1	-1	-1	-1	-1	-1	-1	-1	-1	-1	-1	-1
900039	FAM4	19591	26727	4.24774586100065	4.65240228156382	-1	1	-1	-1	1	1	-1	-1	-1	-1	1	-1	1	-1	-1	-1	1	-1	-1	-1	-1	-1	-1	1	-1	-1	-1	-1	-1	-1	1	-1	-1	-1	-1	-1	-1	-1	-1	-1	-1	-1	1	-1
900040	FAM4	19591	26727	14.2612052494567	2.1567486132272	-1	1	-1	1	-1	1	1	-1	-1	-1	1	-1	-1	-1	-1	-1	1	-1	-1	-1	-1	-1	-1	-1	-1	-1	-1	1	-1	-1	1	-1	-1	-1	-1	-1	-1	-1	-1	-1	-1	-1	1	-1
900041	FAM5	19601	26727	-3.143205091947	-6.96898286776816	-1	1	-1	-1	1	1	-1	1	-1	-1	-1	-1	1	-1	-1	1	1	-1	-1	1	-1	-1	-1	-1	-1	-1	1	-1	-1	-1	-1	1	-1	-1	-1	-1	-1	-1	-1	-1	-1	-1	1	-1
900042	FAM5	19601	26727	6.74444139835678	-10.2838874377079	-1	1	-1	-1	1	1	-1	1	-1	-1	1	-1	1	-1	-1	1	1	-1	-1	1	-1	-1	-1	-1	-1	-1	1	1	-1	-1	-1	1	-1	-1	-1	-1	-1	-1	-1	-1	-1	-1	1	-1
900043	FAM5	19601	26727	-9.42293757363109	-10.5266400450095	-1	1	-1	-1	1	1	-1	1	-1	-1	1	-1	1	-1	-1	1	1	-1	-1	1	-1	-1	-1	-1	-1	-1	1	1	-1	-1	-1	1	-1	-1	-1	-1	-1	-1	-1	-1	-1	-1	-1	-1
900044	FAM5	19601	26727	-9.72919717735327	-5.67924720757542	-1	1	-1	-1	1	1	-1	1	-1	-1	1	-1	1	-1	-1	1	1	-1	-1	1	-1	-1	-1	-1	-1	-1	1	-1	-1	-1	1	-1	-1	-1	-1	-1	-1	-1	-1	-1	-1	-1	-1	-1
900045	FAM5	19601	26727	-2.2404043003793	9.35274570307576	-1	1	-1	-1	1	1	-1	1	-1	-1	1	-1	1	-1	-1	1	1	-1	-1	1	-1	-1	-1	-1	-1	-1	1	1	-1	-1	-1	1	-1	-1	-1	-1	-1	-1	-1	-1	-1	-1	-1	-1
900046	FAM5	19601	26727	0.362548169421806	-2.23523064359401	-1	1	-1	-1	1	1	-1	1	-1	-1	1	-1	1	-1	-1	1	1	-1	-1	1	-1	-1	-1	-1	-1	-1	1	-1	-1	-1	-1	1	-1	-1	-1	-1	-1	-1	-1	-1	-1	-1	1	-1
900047	FAM5	19601	26727	4.80438809780022	5.73243264541225	-1	1	-1	-1	1	1	-1	1	-1	-1	1	-1	1	-1	-1	1	1	-1	-1	-1	-1	-1	-1	-1	-1	-1	-1	1	-1	-1	1	-1	-1	-1	-1	-1	-1	-1	-1	-1	-1	-1	-1	-1
900048	FAM5	19601	26727	-5.16714604597531	-0.988351618981865	-1	1	-1	-1	1	1	-1	1	-1	-1	1	-1	1	-1	-1	1	1	-1	-1	-1	-1	-1	-1	-1	-1	-1	-1	1	-1	-1	1	-1	-1	-1	-1	-1	-1	-1	-1	-1	-1	-1	-1	-1
900049	FAM5	19601	26727	7.95767475800115	-11.8849861298853	-1	1	-1	-1	1	1	-1	1	-1	-1	1	-1	1	-1	-1	1	1	-1	-1	-1	-1	-1	-1	-1	-1	-1	-1	-1	-1	-1	-1	-1	-1	-1	-1	-1	-1	-1	-1	-1	-1	-1	1	-1
900050	FAM5	19601	26727	13.5087256159275	18.2122765043234	-1	1	-1	-1	1	1	-1	1	-1	-1	1	-1	1	-1	-1	1	1	-1	-1	1	-1	-1	-1	-1	-1	-1	-1	-1	-1	-1	1	1	-1	-1	-1	-1	-1	-1	-1	-1	-1	-1	-1	-1
900051	FAM6	19609	27627	-5.40820501098037	-15.0119560098508	-1	1	-1	-1	-1	1	1	1	-1	-1	-1	-1	1	-1	-1	-1	1	-1	-1	1	-1	-1	-1	-1	-1	1	-1	-1	-1	-1	1	-1	-1	-1	-1	1	-1	-1	-1	-1	-1	-1	1	-1
900052	FAM6	19609	27627	-7.70756632943443	-1.94555186170011	-1	1	-1	-1	-1	1	1	1	-1	-1	-1	-1	1	-1	-1	1	1	-1	-1	-1	-1	-1	-1	-1	-1	1	-1	-1	-1	-1	-1	-1	-1	-1	-1	1	-1	-1	-1	-1	-1	-1	1	-1
900053	FAM6	19609	27627	-19.0347844360954	-4.95386194045368	-1	1	-1	-1	-1	1	1	1	-1	-1	-1	-1	1	-1	-1	1	1	-1	-1	1	-1	-1	-1	-1	-1	1	-1	-1	-1	-1	1	-1	-1	-1	-1	1	-1	-1	1	1	-1	-1	1	-1
900054	FAM6	19609	27627	-9.65281833864082	-14.6238422586919	-1	1	-1	-1	-1	1	1	1	-1	1	-1	-1	1	-1	-1	-1	1	-1	-1	1	-1	-1	-1	-1	-1	1	-1	-1	-1	-1	1	-1	-1	-1	-1	1	-1	-1	-1	-1	-1	-1	1	-1
900055	FAM6	19609	27627	-20.2592835333452	-7.97587459112716	-1	1	-1	-1	-1	1	1	1	1	-1	-1	-1	1	-1	-1	1	1	-1	-1	-1	-1	-1	-1	-1	-1	-1	-1	-1	-1	-1	1	-1	-1	-1	-1	-1	-1	-1	-1	-1	-1	-1	1	-1
900056	FAM6	19609	27627	-12.9628631430007	-10.8555660738107	-1	1	-1	-1	-1	1	1	1	1	1	-1	-1	1	-1	-1	1	1	-1	-1	-1	-1	-1	-1	-1	-1	-1	-1	-1	-1	-1	1	-1	-1	-1	-1	-1	-1	-1	-1	-1	-1	-1	1	-1
900057	FAM6	19609	27627	-5.40467059736176	-0.349908144667422	-1	1	-1	-1	-1	1	1	1	1	1	-1	-1	1	-1	-1	1	1	-1	-1	1	-1	-1	-1	-1	-1	1	-1	-1	-1	-1	1	-1	-1	-1	-1	1	-1	-1	1	-1	-1	-1	1	-1
900058	FAM6	19609	27627	-14.280550485167	-6.89128651150272	-1	1	-1	-1	-1	1	1	1	-1	-1	-1	-1	1	-1	-1	-1	1	-1	-1	1	-1	-1	-1	-1	-1	1	-1	-1	-1	-1	-1	-1	-1	-1	-1	1	-1	-1	1	-1	-1	-1	1	-1
900059	FAM6	19609	27627	-11.5735748055107	-11.440353035431	-1	1	-1	-1	-1	1	1	1	1	1	-1	-1	1	-1	-1	1	1	-1	-1	-1	-1	-1	-1	-1	-1	-1	-1	-1	-1	-1	-1	-1	-1	-1	-1	-1	-1	-1	-1	-1	-1	-1	1	-1
900060	FAM6	19609	27627	-5.2199889532104	-11.8335572851294	-1	1	-1	-1	-1	1	1	1	-1	1	-1	-1	1	-1	-1	1	1	-1	-1	-1	-1	-1	-1	-1	-1	-1	-1	-1	-1	-1	-1	-1	-1	-1	-1	-1	-1	-1	1	-1	-1	-1	1	-1
900061	FAM7	21479	27627	0.98034409971049	-3.42065196772966	-1	1	-1	-1	-1	1	-1	-1	-1	-1	-1	-1	1	-1	-1	1	1	-1	-1	1	-1	-1	-1	-1	-1	-1	-1	-1	-1	-1	1	-1	-1	-1	-1	-1	-1	-1	-1	1	-1	-1	1	-1
900062	FAM7	21479	27627	6.39268182699242	0.129615563813365	-1	1	-1	-1	-1	1	1	-1	-1	1	-1	-1	1	-1	-1	1	1	-1	-1	1	-1	-1	-1	-1	-1	-1	-1	-1	-1	-1	-1	-1	-1	-1	-1	-1	-1	-1	-1	1	-1	-1	1	-1
900063	FAM7	21479	27627	3.71284101797369	1.46475962553033	-1	1	-1	-1	-1	1	-1	-1	-1	1	-1	1	1	-1	-1	1	1	-1	-1	1	-1	-1	-1	-1	-1	-1	-1	-1	-1	-1	-1	-1	-1	-1	-1	-1	-1	-1	-1	-1	-1	-1	1	-1
900064	FAM7	21479	27627	-1.12608708920725	-6.28375346491145	-1	1	-1	-1	-1	1	1	1	-1	1	-1	-1	1	-1	-1	1	1	-1	-1	1	-1	-1	-1	-1	-1	1	-1	-1	-1	-1	1	-1	-1	-1	-1	1	-1	-1	-1	1	-1	-1	1	-1
900065	FAM7	21479	27627	-3.35296200410273	-6.57172232201851	-1	1	-1	-1	-1	1	-1	1	-1	1	-1	-1	1	-1	-1	-1	1	-1	-1	1	-1	-1	-1	-1	-1	1	-1	-1	-1	-1	-1	-1	-1	-1	-1	-1	-1	-1	-1	-1	-1	-1	1	-1
900066	FAM7	21479	27627	-12.3170184105494	-22.8492092297955	-1	1	-1	-1	-1	1	1	-1	-1	1	-1	-1	1	-1	-1	-1	1	-1	-1	1	-1	-1	-1	-1	-1	1	-1	-1	-1	-1	-1	-1	-1	-1	-1	-1	-1	-1	-1	-1	-1	-1	1	-1
900067	FAM7	21479	27627	3.35783274897497	-10.8415893402396	-1	1	-1	-1	-1	1	1	1	-1	1	-1	-1	1	-1	-1	1	1	-1	-1	1	-1	-1	-1	-1	-1	-1	-1	-1	-1	-1	-1	-1	-1	-1	-1	-1	-1	-1	-1	-1	-1	-1	1	-1
900068	FAM7	21479	27627	-13.0649357341361	-19.3992143664928	-1	1	-1	-1	-1	1	1	1	-1	-1	-1	1	1	-1	-1	1	1	-1	-1	1	-1	-1	-1	-1	-1	-1	-1	-1	-1	-1	-1	-1	-1	-1	-1	-1	-1	-1	-1	-1	-1	-1	1	-1
900069	FAM7	21479	27627	-8.00774188795004	-11.5507777074648	-1	1	-1	-1	-1	1	1	1	-1	1	1	-1	1	-1	-1	1	1	-1	-1	1	-1	-1	-1	-1	-1	-1	-1	-1	-1	-1	1	-1	-1	-1	-1	1	-1	-1	-1	-1	-1	-1	1	-1
900070	FAM7	21479	27627	5.69623149098777	-8.34015351504317	-1	1	-1	-1	-1	1	1	1	-1	-1	-1	-1	1	-1	-1	1	1	-1	-1	1	-1	-1	-1	-1	-1	-1	-1	-1	-1	-1	-1	-1	-1	-1	-1	-1	-1	-1	-1	-1	-1	-1	1	-1
900071	FAM8	26727	44416	-2.00888192892408	-22.6434171132785	1	1	-1	-1	1	1	1	-1	-1	-1	1	-1	1	1	-1	1	1	-1	-1	-1	-1	-1	-1	-1	-1	-1	-1	1	-1	-1	1	1	-1	-1	-1	-1	-1	-1	-1	-1	-1	-1	-1	-1
900072	FAM8	26727	44416	-19.0754628904314	-10.618311068922	-1	1	-1	-1	1	-1	1	-1	-1	-1	1	-1	1	1	-1	-1	1	-1	-1	-1	-1	-1	-1	-1	-1	1	-1	1	-1	-1	1	-1	-1	-1	-1	-1	-1	-1	-1	-1	-1	-1	1	-1
900073	FAM8	26727	44416	-18.4357827970544	-8.76845660078525	-1	1	-1	-1	1	1	-1	1	-1	-1	-1	-1	1	-1	-1	1	1	-1	-1	-1	-1	-1	-1	-1	-1	-1	-1	-1	-1	-1	1	-1	-1	-1	-1	-1	-1	-1	-1	-1	-1	-1	1	-1
900074	FAM8	26727	44416	-16.0771641904704	-0.471515935017385	-1	1	-1	-1	1	1	1	1	-1	-1	1	-1	1	-1	-1	1	1	-1	-1	-1	-1	-1	-1	-1	-1	-1	-1	1	-1	-1	1	-1	-1	1	-1	-1	-1	-1	-1	-1	-1	-1	-1	-1
900075	FAM8	26727	44416	-14.8225133122977	11.0618081795006	-1	1	1	-1	1	1	-1	1	-1	-1	1	-1	1	-1	-1	1	1	-1	-1	-1	-1	-1	-1	-1	-1	-1	-1	1	-1	-1	1	-1	-1	-1	-1	-1	-1	-1	-1	-1	-1	-1	-1	-1
900076	FAM8	26727	44416	-4.64317714005435	-11.6329850758135	1	1	-1	-1	1	1	1	-1	-1	-1	-1	-1	1	1	-1	1	1	-1	-1	-1	-1	-1	-1	1	-1	1	1	-1	-1	-1	1	-1	-1	1	-1	-1	-1	-1	-1	-1	-1	-1	1	-1
900077	FAM8	26727	44416	-8.02301770009552	-2.79925747613274	1	1	-1	-1	1	-1	1	-1	-1	-1	1	-1	1	1	-1	-1	1	-1	-1	-1	-1	-1	-1	1	-1	1	-1	-1	-1	-1	1	-1	-1	-1	-1	-1	-1	-1	-1	-1	-1	-1	1	-1
900078	FAM8	26727	44416	-7.24755850237845	-6.2497185699683	-1	1	-1	-1	1	1	-1	1	-1	-1	1	-1	1	-1	-1	1	1	-1	-1	-1	-1	-1	-1	-1	-1	-1	-1	1	-1	-1	1	1	-1	1	-1	-1	-1	-1	-1	-1	-1	-1	1	-1
900079	FAM8	26727	44416	-20.5327634526247	-10.7176926137873	1	1	-1	-1	1	-1	-1	-1	-1	-1	1	-1	1	1	-1	-1	1	-1	-1	-1	-1	-1	-1	-1	-1	-1	-1	1	-1	-1	1	1	-1	-1	-1	-1	-1	-1	-1	-1	-1	-1	-1	-1
900080	FAM8	26727	44416	2.8132364736114	-11.9297575500005	-1	1	-1	-1	1	1	1	1	-1	-1	-1	-1	1	-1	-1	1	1	-1	-1	-1	-1	-1	-1	1	-1	1	1	-1	-1	-1	1	1	-1	1	-1	-1	-1	-1	-1	-1	-1	-1	1	-1
900081	FAM9	27690	19609	-0.615811050121092	-2.3933160649776	-1	-1	1	1	1	-1	1	1	-1	-1	-1	-1	1	1	-1	1	1	-1	-1	-1	-1	-1	-1	1	-1	-1	-1	-1	-1	1	-1	-1	-1	-1	-1	-1	-1	-1	1	-1	-1	-1	1	-1
900082	FAM9	27690	19609	-8.13242227877245	-7.68342069373366	-1	-1	-1	1	1	1	1	1	1	-1	-1	-1	1	-1	1	1	1	-1	-1	-1	-1	-1	-1	1	1	-1	-1	-1	-1	-1	1	-1	-1	-1	-1	-1	-1	-1	-1	-1	-1	-1	1	-1
900083	FAM9	27690	19609	-10.2063612188067	-25.1014071574117	-1	-1	-1	1	1	1	1	1	-1	-1	-1	-1	1	1	1	1	1	-1	-1	-1	-1	-1	-1	1	-1	-1	-1	-1	-1	-1	1	-1	-1	-1	-1	1	-1	-1	1	-1	-1	-1	1	-1
900084	FAM9	27690	19609	-5.65619963960763	-15.9654589721168	-1	1	1	1	-1	-1	1	1	-1	-1	-1	-1	1	-1	-1	-1	1	-1	-1	-1	-1	-1	-1	1	1	-1	-1	-1	-1	1	-1	-1	-1	-1	-1	-1	-1	-1	1	-1	-1	-1	1	-1
900085	FAM9	27690	19609	-25.8496131012792	-4.77369919174353	-1	-1	-1	1	-1	-1	1	1	-1	-1	-1	-1	1	1	1	-1	1	-1	-1	-1	-1	-1	-1	1	-1	-1	-1	-1	-1	-1	-1	-1	-1	-1	-1	1	-1	-1	-1	-1	-1	-1	1	-1
900086	FAM9	27690	19609	-17.6654189345722	-18.1824685704202	-1	1	1	-1	-1	-1	1	1	-1	-1	-1	-1	1	-1	1	-1	1	-1	-1	-1	-1	-1	-1	-1	1	-1	-1	-1	-1	-1	1	-1	-1	-1	-1	-1	-1	-1	-1	-1	-1	-1	1	-1
900087	FAM9	27690	19609	-5.4639823731663	-5.07709395505719	-1	-1	1	-1	-1	-1	1	1	-1	-1	-1	-1	1	-1	-1	1	1	-1	-1	-1	-1	-1	-1	-1	1	-1	-1	-1	-1	1	1	-1	-1	-1	-1	-1	-1	-1	1	-1	-1	-1	1	-1
900088	FAM9	27690	19609	-11.3637870303709	-17.8315119278081	-1	-1	1	1	-1	-1	1	1	-1	-1	-1	-1	1	1	-1	-1	1	-1	-1	-1	-1	-1	-1	-1	-1	-1	-1	-1	-1	-1	1	-1	-1	-1	-1	-1	-1	-1	-1	-1	-1	-1	1	-1
900089	FAM9	27690	19609	3.72390012260954	7.52898581877391	-1	-1	-1	1	1	-1	1	1	-1	-1	-1	-1	1	-1	-1	1	1	-1	-1	-1	-1	-1	-1	-1	-1	-1	-1	-1	-1	1	-1	-1	-1	-1	-1	-1	-1	-1	-1	-1	-1	-1	1	-1
900090	FAM9	27690	19609	3.707687547596	-5.32470057117882	-1	1	1	-1	1	1	1	1	-1	-1	-1	-1	1	-1	-1	1	1	-1	-1	-1	-1	-1	-1	-1	-1	-1	-1	-1	-1	1	-1	-1	-1	-1	-1	1	-1	-1	-1	-1	-1	-1	1	-1
900091	FAM10	27690	27627	-2.29280192354327	-10.0705836607534	-1	-1	1	-1	1	-1	1	1	-1	-1	-1	-1	1	1	1	-1	1	-1	-1	-1	-1	-1	-1	-1	1	1	-1	-1	-1	-1	1	-1	-1	-1	-1	-1	-1	-1	-1	-1	-1	-1	1	-1
900092	FAM10	27690	27627	9.31199816892435	-19.0034638977952	-1	-1	1	1	1	-1	1	1	-1	-1	-1	-1	1	-1	1	1	1	-1	-1	-1	-1	-1	-1	1	1	-1	-1	-1	-1	1	1	-1	-1	-1	-1	1	-1	-1	-1	-1	-1	-1	1	-1
900093	FAM10	27690	27627	-16.542576458718	-0.230515896786819	-1	1	-1	-1	-1	1	1	1	-1	1	1	-1	1	-1	-1	-1	1	-1	-1	1	-1	-1	-1	-1	-1	1	-1	-1	-1	-1	1	-1	-1	-1	-1	1	-1	-1	-1	1	-1	-1	1	-1
900094	FAM10	27690	27627	-2.93045725972519	7.35804975484521	-1	1	-1	-1	1	-1	1	1	-1	1	1	-1	1	-1	-1	-1	1	-1	-1	-1	-1	-1	-1	-1	-1	-1	-1	-1	-1	-1	1	-1	-1	-1	-1	1	-1	-1	-1	-1	-1	-1	1	-1
900095	FAM10	27690	27627	-10.9584780455302	-4.74856544584817	-1	-1	-1	-1	-1	-1	1	1	-1	1	1	-1	1	1	-1	1	1	-1	-1	1	-1	-1	-1	1	1	1	-1	-1	-1	-1	1	-1	-1	-1	-1	-1	-1	-1	-1	-1	-1	-1	1	-1
900096	FAM10	27690	27627	4.25167866553636	-18.5528041014477	-1	-1	-1	1	1	1	1	1	-1	1	1	-1	1	-1	-1	1	1	-1	-1	-1	-1	-1	-1	1	1	-1	-1	-1	-1	1	1	-1	-1	-1	-1	1	-1	-1	-1	-1	-1	-1	1	-1
900097	FAM10	27690	27627	-0.859997004160657	-13.0062873890678	-1	1	-1	-1	-1	1	1	1	-1	1	-1	-1	1	-1	-1	-1	1	-1	-1	-1	-1	-1	-1	-1	1	1	-1	-1	-1	-1	1	-1	-1	-1	-1	1	-1	-1	-1	-1	-1	-1	1	-1
900098	FAM10	27690	27627	13.9413211941975	5.64253953101861	-1	1	1	-1	-1	1	1	1	-1	1	1	-1	1	-1	-1	-1	1	-1	-1	-1	-1	-1	-1	1	-1	-1	-1	-1	-1	1	1	-1	-1	-1	-1	1	-1	-1	-1	1	-1	-1	1	-1
900099	FAM10	27690	27627	-13.5422014023337	-30.468646832907	-1	-1	1	1	-1	1	1	1	-1	-1	-1	-1	1	-1	1	-1	1	-1	-1	-1	-1	-1	-1	1	1	-1	-1	-1	-1	1	1	-1	-1	-1	-1	-1	-1	-1	-1	-1	-1	-1	1	-1
900100	FAM10	27690	27627	6.08874578123105	-3.63197020627818	-1	-1	-1	1	1	-1	1	1	-1	1	-1	-1	1	1	-1	1	1	-1	-1	-1	-1	-1	-1	1	1	-1	-1	-1	-1	1	1	-1	-1	-1	-1	-1	-1	-1	-1	-1	-1	-1	1	-1
900101	FAM11	29252	24027	-17.9911800815244	-17.2790744896352	1	1	-1	-1	1	1	-1	-1	-1	-1	1	-1	1	-1	1	1	1	-1	-1	-1	-1	-1	-1	1	-1	-1	-1	-1	-1	1	1	-1	-1	-1	-1	-1	-1	-1	-1	-1	-1	-1	1	-1
900102	FAM11	29252	24027	-15.3718919924287	2.92707995713659	1	1	-1	-1	1	-1	1	-1	-1	-1	1	-1	1	-1	-1	1	1	-1	-1	-1	-1	-1	-1	-1	-1	-1	-1	1	-1	-1	1	-1	-1	-1	-1	-1	-1	-1	-1	-1	-1	-1	-1	-1
900103	FAM11	29252	24027	-1.13196305651202	-3.68857598250528	1	1	-1	-1	1	1	1	-1	-1	-1	1	-1	1	-1	-1	1	1	1	-1	-1	-1	-1	-1	-1	-1	-1	-1	1	-1	1	-1	-1	-1	-1	-1	-1	-1	-1	-1	-1	-1	-1	1	-1
900104	FAM11	29252	24027	-12.9188194309139	-14.0268524858306	1	1	-1	-1	1	-1	1	-1	-1	-1	1	-1	1	-1	-1	1	1	-1	-1	-1	-1	-1	-1	1	-1	-1	-1	-1	-1	-1	1	1	-1	-1	-1	-1	-1	-1	-1	-1	-1	-1	-1	-1
900105	FAM11	29252	24027	-28.9454421281934	0.980418803345065	1	1	-1	-1	1	-1	1	-1	-1	-1	1	-1	1	-1	1	1	1	-1	-1	-1	-1	-1	-1	1	-1	-1	-1	-1	-1	1	1	-1	-1	-1	-1	-1	-1	-1	-1	-1	-1	-1	1	-1
900106	FAM11	29252	24027	-1.66540375983148	6.99241723971431	-1	1	-1	-1	1	-1	1	-1	-1	-1	1	-1	1	1	-1	1	1	-1	-1	-1	-1	-1	-1	1	-1	-1	-1	-1	-1	1	1	-1	-1	-1	-1	-1	-1	-1	-1	-1	-1	-1	1	-1
900107	FAM11	29252	24027	-21.0357349074219	-5.8684268579727	-1	1	-1	-1	1	1	1	-1	-1	-1	1	-1	1	-1	1	1	1	-1	-1	-1	-1	-1	-1	-1	-1	-1	-1	1	-1	-1	1	1	-1	-1	-1	-1	-1	-1	-1	-1	-1	-1	1	-1
900108	FAM11	29252	24027	-16.7537802716868	-14.767747116686	1	1	-1	-1	1	1	-1	-1	-1	-1	1	-1	1	-1	-1	1	1	1	-1	-1	-1	-1	-1	1	-1	-1	-1	-1	-1	1	-1	-1	-1	-1	-1	-1	-1	-1	-1	-1	-1	-1	1	-1
900109	FAM11	29252	24027	-15.6450614901717	-5.85822608383632	1	1	-1	-1	1	1	1	-1	-1	-1	1	-1	1	-1	1	1	1	1	-1	-1	-1	-1	-1	-1	-1	-1	-1	1	-1	-1	-1	1	-1	-1	-1	-1	-1	-1	-1	-1	-1	-1	-1	-1
900110	FAM11	29252	24027	-16.2516680322665	-13.2753275049008	-1	1	-1	-1	1	-1	1	-1	-1	-1	1	-1	1	-1	-1	1	1	-1	-1	-1	-1	-1	-1	1	-1	-1	-1	-1	-1	1	1	-1	-1	-1	-1	-1	-1	-1	-1	-1	-1	-1	-1	-1
900111	FAM12	29252	26727	-14.0487975070596	9.51850908051019	-1	1	-1	-1	1	1	-1	1	-1	-1	1	-1	1	-1	1	1	1	-1	-1	-1	-1	-1	-1	-1	-1	-1	-1	1	-1	-1	1	-1	-1	-1	-1	-1	-1	-1	-1	-1	-1	-1	-1	-1
900112	FAM12	29252	26727	-10.4874573283741	-8.50247738882049	-1	1	-1	-1	1	1	-1	1	-1	-1	1	-1	1	-1	-1	1	1	-1	-1	-1	-1	-1	-1	-1	-1	-1	-1	1	-1	-1	1	-1	-1	-1	-1	-1	-1	-1	-1	-1	-1	-1	-1	-1
900113	FAM12	29252	26727	-31.7695544673799	6.62237592711387	1	1	-1	-1	1	-1	-1	-1	-1	-1	1	-1	1	-1	-1	1	1	-1	-1	-1	-1	-1	-1	-1	-1	-1	-1	1	-1	-1	1	-1	-1	-1	-1	-1	-1	-1	-1	-1	-1	-1	1	-1
900114	FAM12	29252	26727	-28.5025910895356	-6.78906299313688	1	1	-1	-1	1	1	-1	-1	-1	-1	1	-1	1	-1	1	1	1	-1	-1	-1	-1	-1	-1	-1	-1	-1	-1	1	-1	1	1	1	-1	-1	-1	-1	-1	-1	-1	-1	-1	-1	-1	-1
900115	FAM12	29252	26727	-6.84428187739464	-3.22684196780105	-1	1	-1	-1	1	1	-1	1	-1	-1	1	-1	1	-1	-1	1	1	-1	-1	-1	-1	-1	-1	-1	-1	-1	-1	1	-1	-1	1	1	-1	-1	-1	-1	-1	-1	-1	-1	-1	-1	1	-1
900116	FAM12	29252	26727	-21.3720182844063	-0.151874923935228	1	1	-1	-1	1	1	-1	-1	-1	-1	1	-1	1	-1	-1	1	1	-1	-1	-1	-1	-1	-1	1	-1	-1	-1	-1	-1	-1	1	-1	-1	-1	-1	-1	-1	-1	-1	-1	-1	-1	1	-1
900117	FAM12	29252	26727	-19.1626938930183	1.84518970975461	1	1	-1	-1	1	-1	1	-1	-1	-1	1	-1	1	-1	1	1	1	-1	-1	-1	-1	-1	-1	-1	-1	-1	-1	1	-1	-1	1	-1	-1	-1	-1	-1	-1	-1	-1	-1	-1	-1	-1	-1
900118	FAM12	29252	26727	-13.3701222072422	-1.09556043450435	-1	1	-1	-1	1	1	-1	-1	-1	-1	1	-1	1	-1	1	1	1	-1	-1	-1	-1	-1	-1	1	-1	-1	-1	-1	-1	-1	1	1	-1	-1	-1	-1	-1	-1	-1	-1	-1	-1	-1	-1
900119	FAM12	29252	26727	7.29114443720349	13.4539084920229	1	1	-1	-1	1	1	1	1	-1	-1	1	-1	1	-1	-1	1	1	-1	-1	-1	-1	-1	-1	-1	-1	-1	-1	1	-1	-1	1	1	-1	-1	-1	-1	-1	-1	-1	-1	-1	-1	-1	-1
900120	FAM12	29252	26727	-9.34406066759641	-2.50312520783402	1	1	-1	-1	1	1	-1	1	-1	-1	1	-1	1	-1	1	1	1	-1	-1	-1	-1	-1	-1	1	-1	-1	-1	-1	-1	-1	1	1	-1	-1	-1	-1	-1	-1	-1	-1	-1	-1	-1	-1
900121	FAM13	29252	31803	-9.3544901893751	8.14687452815608	1	1	-1	-1	1	1	1	1	-1	-1	1	-1	1	-1	1	1	1	-1	-1	-1	-1	-1	-1	1	-1	-1	-1	-1	-1	-1	1	-1	-1	-1	-1	-1	-1	-1	-1	-1	-1	-1	1	-1
900122	FAM13	29252	31803	-29.095238680801	-8.42588070063891	1	1	-1	-1	-1	1	1	-1	-1	-1	1	-1	1	-1	-1	1	1	-1	-1	-1	-1	-1	-1	-1	-1	-1	-1	-1	-1	-1	-1	-1	-1	-1	-1	-1	-1	-1	-1	-1	-1	-1	1	-1
900123	FAM13	29252	31803	-11.3640382429917	3.91643284066007	1	1	-1	-1	1	-1	1	-1	-1	-1	1	-1	1	-1	-1	1	1	-1	-1	1	-1	-1	-1	-1	-1	-1	-1	-1	-1	-1	-1	-1	-1	-1	-1	-1	-1	-1	-1	-1	-1	1	1	-1
900124	FAM13	29252	31803	-24.6220891174375	-19.3079336171474	1	1	-1	-1	1	1	1	1	-1	-1	1	-1	1	-1	1	1	1	-1	-1	-1	-1	-1	-1	1	-1	-1	-1	-1	-1	1	1	-1	-1	1	-1	-1	-1	-1	-1	-1	-1	-1	1	-1
900125	FAM13	29252	31803	-19.2035383304304	2.18321257858125	1	1	-1	-1	1	1	1	1	-1	-1	1	-1	1	-1	-1	1	1	-1	-1	1	-1	-1	-1	1	-1	-1	-1	-1	-1	1	-1	-1	-1	1	-1	-1	-1	-1	-1	-1	-1	-1	1	-1
900126	FAM13	29252	31803	-16.3545220271343	-9.34552523012393	1	1	-1	-1	1	1	1	1	-1	-1	1	-1	1	-1	1	1	1	-1	-1	-1	-1	-1	-1	1	-1	-1	-1	-1	-1	1	-1	-1	-1	-1	-1	-1	-1	-1	-1	-1	-1	-1	1	-1
900127	FAM13	29252	31803	-24.2465291373943	4.39056672652553	1	1	-1	-1	1	1	1	1	-1	-1	1	-1	1	-1	1	1	1	-1	-1	-1	-1	-1	-1	1	-1	-1	-1	-1	-1	-1	1	-1	-1	1	-1	-1	-1	-1	-1	-1	-1	1	1	-1
900128	FAM13	29252	31803	-6.7336541660169	8.58594711507179	-1	1	-1	-1	1	1	1	1	-1	-1	1	-1	1	-1	-1	1	1	-1	-1	-1	-1	-1	-1	-1	-1	-1	-1	-1	-1	-1	1	-1	-1	-1	-1	-1	-1	-1	-1	-1	-1	1	1	-1
900129	FAM13	29252	31803	-16.8346459947424	2.00910370841478	1	1	-1	-1	-1	-1	1	-1	-1	-1	1	-1	1	-1	-1	1	1	-1	-1	-1	-1	-1	-1	-1	-1	-1	-1	-1	-1	-1	1	-1	-1	-1	-1	-1	-1	-1	-1	-1	-1	-1	1	-1
900130	FAM13	29252	31803	-6.09889444219565	-4.83389581627279	1	1	-1	-1	-1	1	1	-1	-1	-1	1	-1	1	-1	1	1	1	-1	-1	-1	-1	-1	-1	1	-1	-1	-1	-1	-1	1	1	-1	-1	-1	-1	-1	-1	-1	-1	-1	-1	1	1	-1
900131	FAM14	31762	19591	1.63653770432083	-1.28831578531826	-1	1	-1	-1	-1	1	1	-1	-1	-1	-1	-1	-1	-1	-1	-1	1	-1	-1	-1	-1	-1	-1	-1	-1	-1	-1	-1	-1	-1	1	-1	-1	-1	-1	-1	-1	-1	-1	-1	-1	-1	1	-1
900132	FAM14	31762	19591	-4.27965245810884	-10.9918712189209	-1	1	-1	-1	-1	1	1	-1	-1	-1	-1	-1	-1	-1	-1	-1	1	-1	-1	1	-1	-1	-1	1	-1	-1	1	-1	-1	-1	1	-1	-1	-1	-1	-1	-1	-1	-1	-1	-1	-1	1	-1
900133	FAM14	31762	19591	1.65434062966013	-14.7465535507582	-1	1	-1	1	-1	1	1	-1	-1	-1	-1	-1	-1	-1	-1	-1	1	-1	-1	-1	-1	-1	-1	1	-1	-1	1	-1	-1	-1	1	-1	-1	-1	-1	-1	-1	-1	-1	-1	-1	-1	1	-1
900134	FAM14	31762	19591	3.32724888702565	-24.5029315685348	-1	1	-1	-1	-1	1	1	-1	-1	-1	-1	-1	1	-1	-1	-1	1	-1	-1	-1	-1	-1	-1	-1	-1	-1	-1	-1	-1	-1	1	-1	-1	-1	-1	-1	-1	-1	-1	-1	-1	-1	1	-1
900135	FAM14	31762	19591	-3.31703963506028	-20.0370167810202	-1	1	-1	-1	-1	1	1	-1	-1	-1	-1	-1	-1	-1	-1	-1	1	-1	-1	1	-1	-1	-1	-1	-1	-1	1	-1	-1	-1	-1	-1	-1	-1	-1	-1	-1	-1	-1	-1	-1	-1	1	-1
900136	FAM14	31762	19591	3.18810631816988	-5.20830742759712	-1	1	-1	1	-1	1	1	-1	-1	-1	-1	-1	-1	-1	-1	-1	1	-1	-1	-1	-1	-1	-1	-1	-1	-1	1	-1	-1	-1	1	-1	-1	-1	-1	-1	-1	-1	-1	-1	-1	-1	1	-1
900137	FAM14	31762	19591	-14.0207462920782	2.87823898846673	-1	1	-1	-1	1	1	1	-1	-1	-1	-1	-1	1	-1	-1	-1	1	-1	-1	-1	-1	-1	-1	1	-1	-1	1	-1	-1	-1	1	-1	-1	-1	-1	-1	-1	-1	-1	-1	-1	-1	1	-1
900138	FAM14	31762	19591	-11.7744574553728	-19.460404436567	-1	1	-1	-1	-1	1	1	-1	-1	-1	-1	-1	1	-1	-1	-1	1	-1	-1	-1	-1	-1	-1	1	-1	-1	-1	-1	-1	-1	1	-1	-1	-1	-1	-1	-1	-1	-1	-1	-1	-1	1	-1
900139	FAM14	31762	19591	0.826186789343019	-23.0203667127304	-1	1	-1	-1	1	1	1	-1	-1	-1	-1	-1	1	-1	-1	-1	1	-1	-1	1	-1	-1	-1	-1	-1	-1	1	-1	-1	-1	-1	-1	-1	-1	-1	-1	-1	-1	-1	-1	-1	-1	1	-1
900140	FAM14	31762	19591	-6.12342676437764	-21.924840710145	-1	1	-1	-1	1	1	1	-1	-1	-1	-1	-1	1	-1	-1	-1	1	-1	-1	1	-1	-1	-1	1	-1	-1	1	-1	-1	-1	1	-1	-1	-1	-1	-1	-1	-1	-1	-1	-1	-1	1	-1
900141	FAM15	31762	24027	-12.4353332199709	-10.9240404301133	-1	1	-1	-1	1	1	1	-1	-1	-1	-1	-1	1	1	-1	1	1	-1	-1	1	-1	-1	-1	-1	-1	-1	-1	-1	-1	-1	1	1	-1	-1	-1	-1	-1	-1	-1	-1	-1	-1	-1	-1
900142	FAM15	31762	24027	-12.3009621623854	-6.412686036635	-1	1	-1	-1	1	1	1	-1	-1	-1	-1	-1	1	-1	-1	-1	1	-1	-1	1	-1	-1	-1	-1	-1	-1	-1	-1	-1	-1	-1	1	-1	-1	-1	-1	-1	-1	-1	-1	-1	-1	-1	-1
900143	FAM15	31762	24027	7.60087048402196	-22.4398551269511	-1	1	-1	-1	1	1	1	-1	-1	-1	-1	-1	1	-1	-1	1	1	-1	-1	-1	-1	-1	-1	-1	-1	-1	-1	-1	-1	-1	1	-1	-1	-1	-1	-1	-1	-1	-1	-1	-1	-1	1	-1
900144	FAM15	31762	24027	-17.4520782492955	-26.5674346316426	-1	1	-1	-1	1	1	1	-1	-1	-1	-1	-1	1	-1	-1	-1	1	-1	-1	-1	-1	-1	-1	-1	-1	-1	-1	1	-1	-1	-1	1	-1	-1	-1	-1	-1	-1	-1	-1	-1	-1	-1	-1
900145	FAM15	31762	24027	-12.7629704052403	-13.1170228970394	-1	1	-1	-1	1	1	1	-1	-1	-1	1	-1	1	-1	-1	-1	1	-1	-1	-1	-1	-1	-1	-1	-1	-1	-1	1	-1	-1	1	1	-1	-1	-1	-1	-1	-1	-1	-1	-1	-1	1	-1
900146	FAM15	31762	24027	-2.50637336558745	-21.3725820347615	-1	1	-1	-1	1	1	1	-1	-1	-1	-1	-1	1	-1	-1	-1	1	-1	-1	1	-1	-1	-1	-1	-1	-1	-1	-1	-1	-1	1	1	-1	-1	-1	-1	-1	-1	-1	-1	-1	-1	1	-1
900147	FAM15	31762	24027	-6.96613785079787	-16.5137563983699	-1	1	-1	-1	1	1	1	-1	-1	-1	1	-1	1	-1	-1	-1	1	-1	-1	-1	-1	-1	-1	-1	-1	-1	-1	1	-1	-1	-1	1	-1	-1	-1	-1	-1	-1	-1	-1	-1	-1	-1	-1
900148	FAM15	31762	24027	-1.69754075694464	-20.1158288496315	-1	1	-1	-1	1	1	1	-1	-1	-1	1	-1	1	-1	-1	-1	1	-1	-1	1	-1	-1	-1	-1	-1	-1	-1	1	-1	-1	1	-1	-1	-1	-1	-1	-1	-1	-1	-1	-1	-1	-1	-1
900149	FAM15	31762	24027	-21.6916124518905	-21.2352762712592	-1	1	-1	-1	1	1	1	-1	-1	-1	1	-1	1	1	-1	1	1	1	-1	-1	-1	-1	-1	-1	-1	-1	-1	1	-1	-1	-1	1	-1	-1	-1	-1	-1	-1	-1	-1	-1	-1	-1	-1
900150	FAM15	31762	24027	-18.6496566028471	-26.0181987395563	-1	1	-1	-1	1	1	1	-1	-1	-1	1	-1	1	-1	-1	-1	1	-1	-1	1	-1	-1	-1	-1	-1	-1	-1	-1	-1	-1	-1	1	-1	-1	-1	-1	-1	-1	-1	-1	-1	-1	1	-1
900151	FAM16	31762	24413	2.82555500366923	5.02898957068858	-1	1	-1	-1	1	1	-1	-1	-1	-1	1	-1	1	-1	-1	-1	1	-1	-1	-1	-1	-1	-1	-1	-1	-1	-1	1	-1	-1	1	-1	-1	-1	-1	-1	-1	-1	-1	-1	-1	-1	-1	-1
900152	FAM16	31762	24413	8.33145588024325	5.44614236018249	-1	1	-1	-1	-1	1	-1	-1	-1	-1	1	-1	1	1	-1	1	1	-1	-1	-1	-1	-1	-1	-1	-1	-1	-1	1	-1	-1	1	-1	-1	-1	-1	-1	-1	-1	-1	-1	-1	-1	-1	-1
900153	FAM16	31762	24413	-12.2300859775284	-22.5771032955086	-1	1	-1	-1	-1	1	1	-1	-1	-1	-1	-1	1	-1	-1	-1	1	-1	-1	-1	-1	-1	-1	-1	-1	-1	-1	-1	-1	-1	1	1	-1	-1	-1	-1	-1	-1	-1	-1	-1	-1	1	-1
900154	FAM16	31762	24413	-17.5987499178192	-29.9589159028294	-1	1	-1	-1	1	1	1	-1	-1	-1	1	-1	1	-1	-1	1	1	-1	-1	-1	-1	-1	-1	-1	-1	-1	-1	1	-1	-1	1	1	-1	-1	-1	-1	-1	-1	-1	-1	-1	-1	-1	-1
900155	FAM16	31762	24413	-3.40638980555128	-8.75826860742148	-1	1	-1	-1	1	1	-1	-1	-1	-1	1	-1	1	1	-1	1	1	-1	-1	1	-1	-1	-1	-1	-1	-1	-1	-1	-1	-1	1	1	-1	-1	-1	-1	-1	-1	-1	-1	-1	-1	1	-1
900156	FAM16	31762	24413	9.62114144185458	-19.0201171088504	-1	1	-1	-1	-1	1	-1	-1	-1	-1	-1	-1	1	1	-1	1	1	-1	-1	-1	-1	-1	-1	-1	-1	-1	-1	1	-1	-1	-1	1	-1	-1	-1	-1	-1	-1	-1	-1	-1	-1	1	-1
900157	FAM16	31762	24413	-10.2965290675321	-1.80597609379661	-1	1	-1	-1	-1	1	1	-1	-1	-1	-1	-1	1	-1	-1	-1	1	-1	-1	-1	-1	-1	-1	-1	-1	-1	-1	-1	-1	-1	1	-1	-1	-1	-1	-1	-1	-1	-1	-1	-1	-1	1	-1
900158	FAM16	31762	24413	-7.51409806837109	-17.4373249477879	-1	1	-1	-1	1	1	-1	-1	-1	-1	-1	-1	1	1	-1	1	1	-1	-1	-1	-1	-1	-1	-1	-1	-1	-1	1	-1	-1	-1	1	-1	-1	-1	-1	-1	-1	-1	-1	-1	-1	-1	-1
900159	FAM16	31762	24413	0.168898719101517	7.8494998348537	-1	1	-1	-1	1	1	1	-1	-1	-1	1	-1	1	1	-1	1	1	-1	-1	1	-1	-1	-1	-1	-1	-1	-1	1	-1	-1	1	-1	-1	-1	-1	-1	-1	-1	-1	-1	-1	-1	1	-1
900160	FAM16	31762	24413	3.39403954972054	-22.2745943135085	-1	1	-1	-1	-1	1	-1	-1	-1	-1	1	-1	1	-1	-1	-1	1	-1	-1	-1	-1	-1	-1	-1	-1	-1	-1	1	-1	-1	-1	1	-1	-1	-1	-1	-1	-1	-1	-1	-1	-1	-1	-1
900161	FAM17	31762	31757	-7.05885340443825	-10.6960035512673	-1	1	-1	-1	-1	1	1	-1	-1	-1	-1	-1	1	-1	-1	-1	1	-1	-1	1	-1	-1	-1	-1	-1	-1	-1	1	-1	-1	1	-1	-1	-1	-1	-1	-1	-1	1	-1	-1	-1	1	-1
900162	FAM17	31762	31757	0.0266973871664815	1.77313468769505	-1	1	-1	-1	1	1	-1	1	1	-1	1	1	1	-1	-1	-1	1	-1	-1	1	-1	-1	-1	-1	-1	-1	-1	-1	-1	-1	1	-1	-1	-1	-1	-1	-1	-1	-1	-1	-1	-1	1	-1
900163	FAM17	31762	31757	-6.04362504902814	-15.8479814416448	-1	1	-1	-1	1	1	1	-1	-1	-1	1	-1	1	-1	-1	-1	1	-1	-1	-1	-1	-1	-1	-1	-1	-1	-1	1	-1	-1	1	-1	-1	-1	-1	-1	-1	-1	-1	-1	-1	-1	1	-1
900164	FAM17	31762	31757	-6.85829361487677	-16.3899273481197	-1	1	-1	-1	1	1	1	-1	-1	-1	-1	1	1	-1	-1	-1	1	-1	-1	1	-1	-1	-1	-1	-1	-1	-1	-1	-1	-1	1	-1	-1	-1	-1	-1	-1	-1	-1	-1	-1	-1	1	-1
900165	FAM17	31762	31757	-16.1805197057096	-26.0293490522005	-1	1	-1	-1	1	1	-1	-1	-1	-1	-1	1	1	-1	-1	-1	1	-1	-1	-1	-1	-1	-1	-1	-1	-1	-1	1	-1	-1	1	-1	-1	-1	-1	-1	-1	-1	1	-1	-1	-1	1	-1
900166	FAM17	31762	31757	-8.41838795051569	-15.597510492601	-1	1	-1	-1	-1	1	1	1	1	-1	-1	-1	1	-1	-1	1	1	-1	-1	-1	-1	-1	-1	-1	-1	-1	-1	-1	-1	-1	-1	-1	-1	-1	-1	-1	-1	-1	-1	-1	-1	-1	1	-1
900167	FAM17	31762	31757	-16.1021648359529	-10.7646859829322	-1	1	-1	-1	1	1	1	1	-1	-1	-1	-1	1	-1	-1	1	-1	-1	-1	1	-1	-1	-1	-1	-1	-1	-1	1	-1	-1	1	-1	-1	-1	-1	-1	-1	-1	1	-1	-1	-1	1	-1
900168	FAM17	31762	31757	-9.77183922771689	-14.8353399610617	-1	1	-1	-1	1	1	1	-1	1	-1	1	-1	1	-1	-1	-1	-1	-1	-1	1	-1	-1	-1	-1	-1	-1	-1	-1	-1	-1	1	-1	-1	-1	-1	-1	-1	-1	-1	-1	-1	-1	1	-1
900169	FAM17	31762	31757	-13.8830491606271	-2.20401668996458	-1	1	-1	-1	1	1	1	-1	-1	-1	1	-1	1	-1	-1	-1	-1	-1	-1	-1	-1	-1	-1	-1	-1	-1	-1	-1	-1	-1	1	-1	-1	-1	-1	-1	-1	-1	1	-1	-1	-1	1	-1
900170	FAM17	31762	31757	-15.6539253762057	-30.0242669112246	-1	1	-1	-1	1	1	1	1	1	-1	1	-1	1	-1	-1	1	1	-1	-1	1	-1	-1	-1	-1	-1	-1	-1	-1	-1	-1	1	-1	-1	-1	-1	-1	-1	-1	1	-1	-1	-1	1	-1
900171	FAM18	32031	19591	3.27263593589059	-18.5672153630007	-1	1	-1	-1	-1	1	1	1	-1	-1	-1	-1	-1	-1	-1	-1	1	-1	-1	-1	-1	-1	-1	-1	-1	-1	-1	-1	-1	-1	-1	-1	1	-1	1	-1	-1	-1	-1	-1	-1	-1	1	-1
900172	FAM18	32031	19591	-5.63585035748887	13.7237342715591	-1	1	-1	-1	-1	1	1	-1	-1	-1	-1	-1	1	-1	-1	-1	1	-1	-1	1	-1	-1	-1	1	-1	-1	-1	-1	-1	1	-1	-1	-1	-1	-1	1	-1	-1	-1	-1	-1	-1	1	-1
900173	FAM18	32031	19591	-14.7658037173417	6.73979608579264	-1	1	-1	1	-1	1	-1	-1	-1	1	1	-1	-1	-1	-1	-1	1	-1	-1	1	-1	-1	-1	1	-1	-1	-1	-1	-1	1	-1	-1	-1	-1	-1	1	-1	-1	-1	-1	-1	-1	1	-1
900174	FAM18	32031	19591	-13.5935539719096	-8.83214995030168	-1	1	-1	-1	-1	1	1	-1	-1	-1	-1	-1	-1	-1	-1	-1	1	-1	-1	1	-1	-1	-1	1	-1	-1	-1	-1	-1	1	1	-1	-1	-1	-1	1	-1	-1	-1	-1	-1	-1	1	-1
900175	FAM18	32031	19591	9.66918720819907	11.7020517751999	-1	1	-1	-1	-1	1	1	-1	-1	-1	-1	-1	1	-1	-1	-1	1	-1	-1	-1	-1	-1	-1	-1	-1	-1	-1	-1	-1	1	1	-1	1	-1	1	-1	-1	-1	-1	-1	-1	-1	1	1
900176	FAM18	32031	19591	-6.43992202012912	-2.11019493036744	-1	1	-1	-1	-1	1	1	-1	-1	1	-1	-1	-1	-1	-1	-1	1	-1	-1	1	-1	-1	-1	-1	-1	-1	1	-1	-1	1	-1	-1	-1	-1	-1	-1	-1	-1	-1	-1	-1	-1	1	1
900177	FAM18	32031	19591	-10.9164473687455	-0.765911805826535	-1	1	-1	-1	-1	1	-1	-1	-1	-1	-1	-1	1	-1	-1	-1	1	-1	-1	-1	-1	-1	-1	-1	-1	-1	-1	-1	-1	1	-1	-1	-1	-1	1	-1	-1	-1	-1	-1	-1	-1	1	1
900178	FAM18	32031	19591	1.57899850834171	-10.5119448019655	-1	1	-1	-1	1	1	-1	-1	-1	1	-1	-1	1	-1	-1	-1	1	-1	-1	-1	-1	-1	-1	-1	-1	-1	1	-1	-1	-1	-1	-1	1	-1	1	-1	-1	-1	-1	-1	-1	-1	1	-1
900179	FAM18	32031	19591	3.34065426821186	-22.8399378296857	-1	1	-1	1	-1	1	1	1	-1	-1	-1	-1	-1	-1	-1	-1	1	-1	-1	1	-1	-1	-1	1	-1	-1	1	-1	-1	-1	-1	-1	-1	-1	-1	-1	-1	-1	-1	-1	-1	-1	1	-1
900180	FAM18	32031	19591	20.4119012264196	1.63115412106435	-1	1	-1	-1	-1	1	-1	1	-1	-1	1	-1	-1	-1	-1	-1	1	-1	-1	-1	-1	-1	-1	-1	-1	-1	1	-1	-1	1	-1	-1	1	-1	1	-1	-1	-1	-1	-1	-1	-1	1	-1
900181	FAM19	32900	27627	3.87431242277528	3.50344329750388	-1	1	-1	-1	-1	1	1	1	-1	1	-1	-1	1	-1	-1	-1	1	-1	-1	1	-1	-1	-1	-1	-1	1	1	-1	-1	-1	-1	-1	-1	-1	-1	-1	-1	-1	-1	-1	-1	-1	1	-1
900182	FAM19	32900	27627	-4.71805735962457	-20.0959519971632	-1	1	-1	-1	-1	1	1	1	-1	1	1	-1	1	-1	-1	1	1	-1	-1	1	-1	-1	-1	-1	-1	1	1	-1	-1	-1	1	-1	-1	-1	-1	1	-1	-1	-1	-1	-1	-1	1	-1
900183	FAM19	32900	27627	-16.6139848792897	-24.434504227609	-1	1	-1	-1	-1	1	1	-1	-1	1	1	-1	1	1	-1	1	1	-1	-1	1	-1	-1	-1	-1	-1	-1	1	-1	-1	-1	-1	-1	-1	-1	-1	-1	-1	-1	-1	1	-1	-1	1	-1
900184	FAM19	32900	27627	4.17504649817576	-13.8321486766204	-1	1	-1	-1	-1	1	1	1	-1	1	1	-1	1	-1	-1	-1	1	-1	-1	1	-1	-1	-1	-1	-1	1	-1	-1	-1	-1	1	-1	-1	-1	-1	-1	-1	-1	-1	1	-1	-1	1	-1
900185	FAM19	32900	27627	-0.127694478942409	-19.0916237929602	-1	1	-1	-1	-1	1	1	-1	-1	1	1	-1	1	1	-1	1	1	-1	-1	1	-1	-1	-1	-1	-1	1	-1	-1	-1	-1	1	-1	-1	-1	-1	1	-1	-1	-1	-1	-1	-1	1	-1
900186	FAM19	32900	27627	-17.8139678378871	-15.4192369007345	-1	1	-1	-1	-1	1	-1	-1	-1	1	1	-1	1	1	-1	-1	1	-1	-1	1	-1	-1	-1	-1	-1	1	1	-1	-1	-1	1	-1	-1	-1	-1	1	-1	-1	-1	1	-1	-1	1	-1
900187	FAM19	32900	27627	-11.1640791157773	-14.3562075859193	-1	1	-1	-1	-1	1	-1	-1	-1	-1	-1	-1	1	1	-1	1	1	-1	-1	1	-1	-1	-1	-1	-1	-1	1	-1	-1	-1	-1	-1	-1	-1	-1	-1	-1	-1	-1	-1	-1	-1	1	-1
900188	FAM19	32900	27627	-7.92537824423099	-15.1161324894529	-1	1	-1	-1	-1	1	1	1	-1	1	-1	-1	1	-1	-1	1	1	-1	-1	1	-1	-1	-1	-1	-1	1	-1	-1	-1	-1	-1	-1	-1	-1	-1	1	-1	-1	-1	-1	-1	-1	1	-1
900189	FAM19	32900	27627	-3.63515948677029	-5.88177409303276	-1	1	-1	-1	-1	1	-1	-1	-1	1	1	-1	1	1	-1	1	1	-1	-1	1	-1	-1	-1	-1	-1	-1	-1	-1	-1	-1	1	-1	-1	-1	-1	-1	-1	-1	-1	-1	-1	-1	1	-1
900190	FAM19	32900	27627	-3.14580378587671	-11.6539245941674	-1	1	-1	-1	-1	1	1	1	-1	1	-1	-1	1	-1	-1	1	1	-1	-1	1	-1	-1	-1	-1	-1	1	-1	-1	-1	-1	-1	-1	-1	-1	-1	-1	-1	-1	-1	-1	-1	-1	1	-1
900191	FAM20	32900	40384	9.47100940736647	0.00572979476470137	-1	1	-1	-1	-1	1	-1	-1	-1	-1	-1	-1	1	1	-1	1	1	-1	-1	1	-1	-1	-1	-1	-1	-1	-1	-1	-1	-1	-1	-1	-1	-1	-1	-1	-1	-1	-1	-1	-1	-1	1	-1
900192	FAM20	32900	40384	-4.16227073103835	9.82473546619133	-1	1	-1	-1	-1	1	-1	-1	-1	1	1	-1	1	1	-1	-1	1	-1	-1	1	-1	-1	-1	-1	-1	-1	-1	-1	-1	-1	1	-1	-1	-1	-1	-1	-1	-1	-1	-1	-1	-1	1	-1
900193	FAM20	32900	40384	-4.57800094027603	-0.446937092202663	-1	1	-1	-1	-1	1	-1	-1	-1	-1	1	-1	1	1	-1	1	1	-1	-1	1	-1	-1	-1	-1	-1	-1	-1	-1	-1	-1	1	-1	-1	-1	-1	-1	-1	-1	-1	-1	-1	-1	1	-1
900194	FAM20	32900	40384	-6.8826479688386	-4.42100016468561	-1	1	-1	-1	-1	1	-1	-1	-1	-1	1	-1	1	1	-1	1	1	-1	-1	1	-1	-1	-1	-1	-1	-1	-1	-1	-1	-1	-1	-1	-1	-1	-1	-1	-1	-1	-1	-1	-1	-1	1	-1
900195	FAM20	32900	40384	-6.54617072337755	-15.6080560535643	-1	1	-1	-1	-1	1	-1	-1	-1	-1	1	-1	1	1	-1	1	1	-1	-1	1	-1	-1	-1	-1	-1	-1	1	-1	-1	-1	-1	-1	-1	-1	-1	-1	-1	-1	-1	-1	-1	-1	1	-1
900196	FAM20	32900	40384	3.78708899666543	-1.63505824456038	-1	1	-1	-1	-1	1	1	-1	-1	-1	1	-1	1	-1	-1	-1	1	-1	-1	1	-1	-1	-1	-1	-1	-1	1	-1	-1	-1	-1	-1	-1	-1	-1	-1	-1	-1	-1	-1	-1	-1	1	-1
900197	FAM20	32900	40384	-11.0908713055271	4.81269623198172	-1	1	-1	-1	-1	1	-1	-1	-1	-1	1	-1	1	1	-1	1	1	-1	-1	1	-1	-1	-1	-1	-1	-1	-1	-1	-1	-1	-1	-1	-1	-1	-1	-1	-1	-1	-1	-1	-1	-1	1	-1
900198	FAM20	32900	40384	-1.30217125660126	-1.87649786030303	-1	1	-1	-1	-1	1	-1	-1	-1	1	1	-1	1	1	-1	1	1	-1	-1	1	-1	-1	-1	-1	-1	-1	-1	-1	-1	-1	-1	-1	-1	-1	-1	-1	-1	-1	-1	-1	-1	-1	1	-1
900199	FAM20	32900	40384	-5.94975197705446	2.02736901619202	-1	1	-1	-1	-1	1	1	-1	-1	1	1	-1	1	-1	-1	-1	1	-1	-1	1	-1	-1	-1	-1	-1	-1	1	-1	-1	-1	1	-1	-1	-1	-1	-1	-1	-1	-1	-1	-1	-1	1	-1
900200	FAM20	32900	40384	-0.900564174851394	-1.14747839018678	-1	1	-1	-1	-1	1	-1	-1	-1	-1	1	-1	1	-1	-1	1	1	-1	-1	1	-1	-1	-1	-1	-1	-1	1	-1	-1	-1	1	-1	-1	-1	-1	-1	-1	-1	-1	-1	-1	-1	1	-1
900201	FAM21	33748	19502	-12.9157959399803	5.09454087848168	-1	1	-1	-1	-1	1	1	1	-1	-1	1	-1	-1	1	-1	-1	1	-1	-1	-1	-1	-1	-1	-1	-1	-1	1	-1	-1	-1	-1	-1	-1	-1	-1	-1	-1	-1	-1	1	-1	-1	1	-1
900202	FAM21	33748	19502	-9.82769590962409	-10.201318351919	-1	1	-1	-1	-1	1	1	-1	-1	-1	-1	-1	-1	-1	-1	1	1	-1	-1	-1	-1	1	-1	-1	-1	-1	-1	-1	-1	-1	-1	-1	-1	1	1	-1	-1	1	-1	1	-1	1	1	-1
900203	FAM21	33748	19502	-17.0530089286739	-25.548071162654	-1	1	-1	-1	-1	1	1	-1	-1	-1	-1	-1	1	-1	-1	-1	1	-1	1	-1	-1	-1	-1	-1	-1	-1	1	-1	-1	-1	-1	-1	-1	1	-1	-1	-1	-1	1	1	-1	-1	1	-1
900204	FAM21	33748	19502	-4.43116038618976	15.4466927263451	-1	1	-1	-1	-1	1	1	-1	-1	-1	1	-1	-1	-1	-1	-1	1	-1	1	-1	-1	-1	-1	-1	-1	-1	1	-1	-1	-1	-1	-1	-1	1	1	-1	-1	-1	-1	1	1	-1	1	-1
900205	FAM21	33748	19502	-12.1518105429606	-19.0314383581235	-1	1	-1	-1	-1	1	1	1	-1	-1	1	-1	1	1	-1	1	1	-1	1	-1	-1	1	-1	-1	-1	-1	-1	-1	-1	-1	-1	-1	-1	1	-1	-1	-1	1	-1	1	-1	-1	1	-1
900206	FAM21	33748	19502	-10.193890930676	-7.09518610376675	-1	1	-1	-1	-1	1	1	1	-1	-1	1	-1	1	1	-1	1	1	-1	1	-1	-1	-1	-1	-1	-1	-1	-1	-1	-1	-1	-1	-1	-1	-1	-1	-1	-1	1	-1	1	-1	1	1	-1
900207	FAM21	33748	19502	-15.8975397814918	-1.75557411669077	-1	1	-1	-1	-1	1	1	-1	-1	-1	-1	-1	1	-1	-1	-1	1	-1	1	-1	-1	-1	-1	-1	-1	-1	1	-1	-1	-1	-1	-1	-1	1	-1	-1	-1	1	1	1	1	-1	1	-1
900208	FAM21	33748	19502	-5.95230274305857	-8.88963059736826	-1	1	-1	-1	-1	1	1	-1	-1	-1	1	-1	1	-1	-1	-1	1	-1	1	-1	-1	1	-1	-1	-1	-1	-1	-1	-1	-1	-1	-1	-1	1	-1	-1	-1	1	-1	1	1	-1	1	-1
900209	FAM21	33748	19502	-13.5035997104062	-6.06816134556708	-1	1	-1	-1	-1	1	1	1	-1	-1	1	-1	-1	1	-1	1	1	-1	-1	-1	-1	-1	-1	-1	-1	-1	1	-1	-1	-1	-1	-1	-1	-1	-1	-1	-1	-1	-1	1	-1	-1	1	-1
900210	FAM21	33748	19502	-16.095482475452	-10.8246786374431	-1	1	-1	-1	-1	1	1	1	-1	-1	1	-1	-1	1	-1	1	1	-1	1	-1	-1	1	-1	-1	-1	-1	-1	-1	-1	-1	-1	-1	-1	1	-1	-1	-1	-1	-1	1	-1	1	1	-1
900211	FAM22	33829	19502	-23.4088723640043	-18.8973018521916	-1	1	-1	-1	-1	1	1	1	-1	-1	-1	-1	1	1	-1	1	1	-1	1	-1	-1	-1	-1	-1	-1	-1	-1	-1	-1	-1	-1	-1	-1	1	-1	-1	-1	-1	1	1	-1	-1	1	-1
900212	FAM22	33829	19502	-11.2482321551715	-11.056693298093	-1	1	-1	-1	-1	1	-1	1	-1	-1	-1	-1	1	-1	-1	1	1	-1	-1	-1	-1	-1	-1	-1	-1	-1	-1	-1	-1	-1	-1	-1	-1	-1	-1	-1	-1	-1	-1	-1	-1	-1	1	-1
900213	FAM22	33829	19502	-11.4675439879748	-15.5997928338428	-1	1	-1	-1	-1	1	1	1	-1	-1	1	-1	1	1	-1	1	1	-1	1	-1	-1	-1	-1	-1	-1	-1	-1	-1	-1	-1	-1	-1	-1	-1	-1	-1	-1	-1	1	1	-1	-1	1	-1
900214	FAM22	33829	19502	-17.9956034451228	-7.18112779106815	-1	1	-1	-1	-1	1	1	1	1	-1	1	-1	1	1	-1	1	1	-1	1	-1	-1	-1	-1	-1	-1	-1	-1	-1	-1	-1	-1	-1	-1	1	1	-1	-1	-1	1	1	1	1	1	-1
900215	FAM22	33829	19502	-17.3376567163283	-13.019998116933	-1	1	-1	-1	-1	1	1	1	-1	-1	-1	-1	1	-1	-1	1	1	-1	1	-1	-1	-1	-1	-1	-1	-1	-1	-1	-1	-1	-1	-1	-1	-1	-1	-1	-1	-1	1	1	-1	-1	1	-1
900216	FAM22	33829	19502	-18.4984111535682	3.91050316689736	-1	1	-1	-1	-1	1	1	1	-1	-1	1	-1	1	-1	-1	1	1	-1	-1	-1	-1	-1	-1	-1	-1	-1	-1	-1	-1	-1	-1	-1	-1	1	1	-1	-1	-1	1	-1	-1	-1	1	-1
900217	FAM22	33829	19502	-3.26149658235468	4.51475427821813	-1	1	-1	-1	-1	1	1	1	1	-1	-1	-1	1	-1	-1	1	1	-1	1	-1	-1	-1	-1	-1	-1	-1	-1	-1	-1	-1	-1	-1	-1	1	-1	-1	-1	-1	1	1	-1	-1	1	-1
900218	FAM22	33829	19502	-28.3957577600976	-9.93565701718953	-1	1	-1	-1	-1	1	-1	1	-1	-1	1	-1	1	1	-1	1	1	-1	-1	-1	-1	-1	-1	-1	-1	-1	-1	-1	-1	-1	-1	-1	-1	1	-1	-1	-1	1	1	-1	1	-1	1	-1
900219	FAM22	33829	19502	2.69082349069941	-8.56990120403561	-1	1	-1	-1	-1	1	1	1	-1	-1	1	-1	1	1	-1	1	1	-1	1	-1	-1	1	-1	-1	-1	-1	-1	-1	-1	-1	-1	-1	-1	1	1	-1	-1	1	1	1	-1	1	1	-1
900220	FAM22	33829	19502	-14.3777684364077	-14.2559893369034	-1	1	-1	-1	-1	1	1	1	-1	-1	-1	-1	1	-1	-1	1	1	-1	1	-1	-1	-1	-1	-1	-1	-1	-1	-1	-1	-1	-1	-1	-1	1	-1	-1	-1	-1	-1	1	-1	-1	1	-1
900221	FAM23	33982	32900	-7.5499417923097	-0.772057923524553	-1	1	-1	1	-1	1	1	-1	-1	1	-1	-1	1	1	-1	1	1	-1	-1	1	-1	-1	-1	-1	-1	1	-1	-1	-1	-1	1	-1	-1	-1	-1	1	-1	-1	-1	-1	-1	-1	1	-1
900222	FAM23	33982	32900	15.6485045505426	1.96429711510313	-1	1	-1	-1	-1	1	1	1	-1	1	-1	-1	1	-1	-1	-1	1	-1	-1	1	-1	-1	-1	-1	-1	1	-1	-1	-1	1	-1	-1	-1	-1	-1	-1	-1	-1	-1	-1	-1	-1	1	-1
900223	FAM23	33982	32900	6.13371791375135	-10.6545137035191	-1	1	-1	-1	-1	1	-1	1	-1	1	1	-1	1	-1	-1	-1	1	-1	-1	1	-1	-1	-1	-1	-1	1	-1	-1	-1	-1	1	-1	-1	-1	-1	1	-1	-1	-1	-1	-1	-1	1	-1
900224	FAM23	33982	32900	14.2135662323697	3.00401597552845	-1	1	-1	1	-1	1	-1	-1	-1	1	1	-1	1	1	-1	1	1	-1	-1	1	-1	-1	-1	-1	-1	-1	1	-1	-1	-1	1	-1	-1	-1	-1	-1	-1	-1	-1	1	-1	-1	1	-1
900225	FAM23	33982	32900	8.87359276352026	-1.19977097637021	-1	1	-1	1	-1	1	-1	-1	-1	1	-1	-1	1	1	-1	1	1	-1	-1	1	-1	-1	-1	-1	-1	1	-1	-1	-1	-1	1	-1	-1	-1	-1	-1	-1	-1	-1	-1	-1	-1	1	-1
900226	FAM23	33982	32900	1.60776170508975	1.26294088007778	-1	1	-1	-1	-1	1	1	1	-1	1	-1	-1	1	-1	-1	-1	1	-1	-1	1	-1	-1	-1	-1	-1	-1	1	-1	-1	-1	-1	-1	-1	-1	-1	-1	-1	-1	-1	-1	-1	-1	1	-1
900227	FAM23	33982	32900	-0.380398140651696	-2.26303815081171	-1	1	-1	-1	-1	1	-1	-1	-1	1	1	-1	1	1	-1	1	1	-1	-1	1	-1	-1	-1	-1	-1	-1	1	-1	-1	-1	-1	-1	-1	-1	-1	-1	-1	-1	-1	-1	-1	-1	1	-1
900228	FAM23	33982	32900	15.1201894167807	8.62991295478062	-1	1	-1	-1	-1	1	-1	-1	-1	1	-1	-1	1	1	-1	1	1	-1	-1	1	-1	-1	-1	-1	-1	-1	1	-1	-1	-1	1	-1	-1	-1	-1	-1	-1	-1	-1	-1	-1	-1	1	-1
900229	FAM23	33982	32900	3.70352042565137	-9.76612313304811	-1	1	-1	-1	-1	1	1	1	-1	1	-1	-1	1	-1	-1	-1	1	-1	-1	1	-1	-1	-1	-1	-1	-1	1	-1	-1	-1	-1	-1	-1	-1	-1	-1	-1	-1	-1	-1	-1	-1	1	-1
900230	FAM23	33982	32900	6.90491534205568	-1.81998584119876	-1	1	-1	-1	-1	1	-1	1	-1	1	1	-1	1	-1	-1	-1	1	-1	-1	1	-1	-1	-1	-1	-1	1	-1	-1	-1	-1	1	-1	-1	-1	-1	1	-1	-1	-1	-1	-1	-1	1	-1
900231	FAM24	34013	32900	-1.54635005095523	1.24650869413651	-1	1	-1	-1	-1	1	-1	1	-1	-1	-1	-1	1	-1	-1	1	1	-1	-1	1	-1	-1	-1	-1	-1	-1	1	-1	-1	-1	-1	-1	-1	-1	-1	-1	-1	-1	-1	-1	-1	-1	1	-1
900232	FAM24	34013	32900	-4.62878085638505	5.8990721013763	-1	1	-1	-1	-1	1	1	1	-1	1	1	-1	1	-1	-1	-1	1	-1	-1	1	-1	-1	-1	-1	-1	-1	-1	-1	-1	-1	-1	-1	-1	-1	-1	-1	-1	-1	-1	1	-1	-1	1	-1
900233	FAM24	34013	32900	2.67768422724359	-9.42727966097911	-1	1	-1	-1	-1	1	1	1	-1	-1	1	-1	1	-1	-1	-1	1	-1	-1	1	-1	-1	-1	-1	-1	-1	1	-1	-1	-1	-1	-1	-1	-1	-1	-1	-1	-1	-1	1	-1	-1	1	-1
900234	FAM24	34013	32900	0.372212153905069	-6.60044219179956	-1	1	-1	-1	-1	1	-1	-1	-1	-1	-1	-1	1	1	-1	1	1	-1	-1	1	-1	-1	-1	-1	-1	-1	1	-1	-1	-1	-1	-1	-1	-1	-1	-1	-1	-1	-1	1	-1	-1	1	-1
900235	FAM24	34013	32900	-24.6663396610345	-4.14739381560953	-1	1	-1	-1	-1	1	-1	1	-1	-1	1	-1	1	-1	-1	-1	1	-1	-1	1	-1	-1	-1	-1	-1	-1	1	-1	-1	-1	-1	-1	-1	-1	-1	-1	-1	-1	-1	1	-1	-1	1	-1
900236	FAM24	34013	32900	0.462982597325427	11.7427508029246	-1	1	-1	-1	-1	1	1	1	-1	-1	1	-1	1	-1	-1	-1	1	-1	-1	1	-1	-1	-1	-1	-1	-1	1	-1	-1	-1	-1	-1	-1	-1	-1	-1	-1	-1	-1	1	-1	-1	1	-1
900237	FAM24	34013	32900	7.14787606014031	-8.38975186341172	-1	1	-1	-1	-1	1	1	1	-1	-1	-1	-1	1	-1	-1	-1	1	-1	-1	1	-1	-1	-1	-1	-1	-1	-1	-1	-1	-1	-1	-1	-1	-1	-1	-1	-1	-1	-1	1	-1	-1	1	-1
900238	FAM24	34013	32900	2.6478900414192	-10.0550605991934	-1	1	-1	-1	-1	1	-1	-1	-1	-1	1	-1	1	1	-1	1	1	-1	-1	1	-1	-1	-1	-1	-1	-1	1	-1	-1	-1	-1	-1	-1	-1	-1	-1	-1	-1	-1	1	-1	-1	1	-1
900239	FAM24	34013	32900	9.61907006385996	22.282842492079	-1	1	-1	-1	-1	1	-1	-1	-1	-1	1	-1	1	1	-1	1	1	-1	-1	1	-1	-1	-1	-1	-1	-1	-1	-1	-1	-1	-1	-1	-1	-1	-1	-1	-1	-1	-1	-1	-1	-1	1	-1
900240	FAM24	34013	32900	4.03383637507996	-2.92226393324523	-1	1	-1	-1	-1	1	-1	-1	-1	-1	1	-1	1	1	-1	1	1	-1	-1	1	-1	-1	-1	-1	-1	-1	1	-1	-1	-1	-1	-1	-1	-1	-1	-1	-1	-1	-1	-1	-1	-1	1	-1
900241	FAM25	34201	33748	-0.539432760720808	13.9098495656075	-1	1	-1	-1	-1	1	1	-1	-1	-1	-1	-1	1	-1	-1	-1	1	-1	-1	-1	-1	-1	-1	-1	-1	-1	-1	1	-1	-1	1	-1	-1	-1	-1	-1	-1	-1	-1	1	-1	-1	1	-1
900242	FAM25	34201	33748	-12.75020277431	-1.12680619671439	-1	1	-1	-1	-1	1	1	-1	-1	-1	-1	-1	1	-1	-1	-1	1	-1	-1	-1	-1	-1	-1	-1	-1	-1	1	1	-1	-1	1	1	-1	-1	-1	-1	-1	-1	-1	-1	-1	-1	1	-1
900243	FAM25	34201	33748	-11.7914490231902	4.81375579974624	-1	1	-1	-1	-1	1	1	-1	-1	-1	-1	-1	1	-1	-1	-1	1	-1	-1	-1	-1	-1	-1	1	-1	-1	1	1	-1	-1	-1	-1	-1	-1	-1	-1	-1	-1	-1	1	-1	-1	1	-1
900244	FAM25	34201	33748	-2.24550969896575	2.25418296964093	-1	1	-1	-1	-1	1	1	-1	-1	-1	-1	-1	1	-1	-1	-1	1	-1	-1	-1	-1	-1	-1	-1	-1	-1	1	-1	-1	-1	-1	-1	-1	-1	-1	-1	-1	-1	-1	1	-1	-1	1	-1
900245	FAM25	34201	33748	3.65273473840365	6.55859472802742	-1	1	-1	-1	-1	1	1	-1	-1	-1	-1	-1	-1	-1	-1	-1	1	-1	-1	-1	-1	-1	-1	-1	-1	-1	1	-1	-1	-1	1	-1	-1	-1	-1	-1	-1	-1	-1	1	-1	-1	1	-1
900246	FAM25	34201	33748	-5.32824147190444	-9.43280075204827	-1	1	-1	-1	-1	1	1	-1	-1	-1	-1	-1	1	-1	-1	-1	1	-1	-1	-1	-1	-1	-1	-1	-1	-1	1	-1	-1	-1	1	1	-1	-1	-1	-1	-1	-1	-1	-1	-1	-1	1	-1
900247	FAM25	34201	33748	-4.11414525159051	11.1047556570263	-1	1	-1	-1	-1	1	1	-1	-1	-1	-1	-1	1	-1	-1	-1	1	-1	-1	-1	-1	-1	-1	-1	-1	-1	1	1	-1	-1	-1	-1	-1	-1	-1	-1	-1	-1	-1	1	-1	-1	1	-1
900248	FAM25	34201	33748	12.3545990451617	-2.22799111824194	-1	1	-1	-1	-1	1	1	-1	-1	-1	-1	-1	-1	-1	-1	-1	1	-1	-1	-1	-1	-1	-1	1	-1	-1	1	-1	-1	-1	-1	-1	-1	-1	-1	-1	-1	-1	-1	-1	-1	-1	1	-1
900249	FAM25	34201	33748	-9.37999955144612	3.59503345602091	-1	1	-1	-1	-1	1	1	-1	-1	-1	-1	-1	-1	-1	-1	-1	1	-1	-1	-1	-1	-1	-1	-1	-1	-1	-1	-1	-1	-1	-1	-1	-1	-1	-1	-1	-1	-1	-1	1	-1	-1	1	-1
900250	FAM25	34201	33748	-2.40493846149643	-8.03714137594214	-1	1	-1	-1	-1	1	1	-1	-1	-1	-1	-1	-1	-1	-1	-1	1	-1	-1	-1	-1	-1	-1	-1	-1	-1	1	-1	-1	-1	1	-1	-1	-1	-1	-1	-1	-1	-1	1	-1	-1	1	-1
900251	FAM26	34400	19502	4.3949057687137	1.9930307643396	-1	1	-1	-1	1	1	1	-1	-1	-1	1	-1	1	1	-1	1	1	-1	-1	1	-1	-1	-1	-1	-1	-1	-1	-1	-1	-1	-1	-1	-1	-1	-1	-1	-1	-1	-1	-1	-1	-1	1	-1
900252	FAM26	34400	19502	-0.0193496691325332	3.27225668033104	-1	1	-1	-1	1	1	-1	-1	-1	1	1	-1	1	1	-1	1	1	-1	1	1	-1	-1	-1	-1	-1	-1	-1	-1	-1	-1	1	-1	-1	1	-1	-1	-1	-1	-1	1	-1	-1	1	-1
900253	FAM26	34400	19502	-7.47289429887585	-18.650337620358	-1	1	-1	-1	-1	1	1	-1	-1	-1	1	-1	1	1	-1	1	1	-1	1	1	-1	-1	-1	-1	-1	-1	-1	-1	-1	-1	-1	-1	-1	-1	-1	-1	-1	-1	1	1	-1	-1	1	-1
900254	FAM26	34400	19502	-22.5491312719099	-25.9899174018078	-1	1	-1	-1	-1	1	1	1	-1	-1	1	-1	1	1	-1	1	1	-1	-1	1	-1	-1	-1	-1	-1	-1	-1	-1	-1	-1	-1	-1	-1	-1	-1	-1	-1	-1	1	-1	-1	-1	1	-1
900255	FAM26	34400	19502	-19.5085716077598	-7.83751095092479	-1	1	-1	-1	1	1	-1	1	-1	-1	1	-1	1	1	-1	1	1	-1	-1	1	-1	1	-1	-1	-1	-1	-1	-1	-1	-1	-1	-1	-1	-1	-1	-1	-1	-1	1	-1	1	-1	1	-1
900256	FAM26	34400	19502	0.800500409371303	9.51675388235624	-1	1	-1	-1	1	1	-1	1	-1	1	1	-1	1	1	-1	1	1	-1	1	1	-1	-1	-1	-1	-1	-1	-1	-1	-1	-1	-1	-1	-1	-1	-1	-1	-1	-1	-1	1	-1	-1	1	-1
900257	FAM26	34400	19502	-20.6300694160063	-33.5399143787851	-1	1	-1	-1	-1	1	-1	1	-1	-1	1	-1	1	1	-1	1	1	-1	-1	1	-1	-1	-1	-1	-1	-1	-1	-1	-1	-1	-1	-1	-1	-1	-1	-1	-1	-1	-1	-1	-1	-1	1	-1
900258	FAM26	34400	19502	13.8331090948207	-7.74763705224994	-1	1	-1	-1	1	1	-1	-1	-1	-1	1	-1	1	1	-1	1	1	-1	-1	-1	-1	-1	-1	-1	-1	-1	-1	-1	-1	-1	1	-1	-1	-1	-1	-1	-1	-1	-1	-1	1	-1	1	-1
900259	FAM26	34400	19502	-2.66636694124057	-4.47659053162458	-1	1	-1	-1	1	1	-1	1	-1	-1	1	-1	1	1	-1	1	1	-1	-1	-1	-1	-1	-1	-1	-1	-1	-1	-1	-1	-1	1	-1	-1	-1	-1	-1	-1	-1	-1	-1	-1	1	1	-1
900260	FAM26	34400	19502	-11.2416022036132	-5.6060914146097	-1	1	-1	-1	1	1	1	-1	-1	1	1	-1	1	1	-1	1	1	-1	1	-1	-1	1	-1	-1	-1	-1	-1	-1	-1	-1	-1	-1	-1	1	1	-1	-1	1	-1	1	1	1	1	-1
900261	FAM27	34400	27627	5.1428971576765	9.59471196290546	-1	1	-1	-1	1	1	-1	1	-1	1	1	-1	1	-1	-1	-1	1	-1	-1	1	-1	-1	-1	-1	-1	1	-1	-1	-1	-1	1	-1	-1	-1	-1	-1	-1	-1	-1	-1	-1	-1	1	-1
900262	FAM27	34400	27627	-4.52642320161443	1.86861722589003	-1	1	-1	-1	1	1	1	1	-1	1	1	-1	1	-1	-1	-1	1	-1	-1	1	-1	-1	-1	-1	-1	1	-1	-1	-1	-1	1	-1	-1	-1	-1	1	-1	-1	-1	-1	-1	-1	1	-1
900263	FAM27	34400	27627	-19.1733140162797	-17.9026584351759	-1	1	-1	-1	-1	1	1	-1	-1	1	1	-1	1	1	-1	1	1	-1	-1	1	-1	-1	-1	-1	-1	-1	-1	-1	-1	-1	-1	-1	-1	-1	-1	-1	-1	-1	-1	-1	-1	-1	1	-1
900264	FAM27	34400	27627	-9.86991229524784	-33.0979710394052	-1	1	-1	-1	-1	1	1	-1	-1	1	1	-1	1	1	-1	1	1	-1	-1	1	-1	-1	-1	-1	-1	1	-1	-1	-1	-1	1	-1	-1	-1	-1	1	-1	-1	-1	-1	-1	-1	1	-1
900265	FAM27	34400	27627	16.0523580994268	-7.39982278932295	-1	1	-1	-1	-1	1	1	1	-1	1	1	-1	1	-1	-1	1	1	-1	-1	1	-1	-1	-1	-1	-1	1	-1	-1	-1	-1	1	-1	-1	-1	-1	1	-1	-1	-1	-1	-1	-1	1	-1
900266	FAM27	34400	27627	11.6349955523938	8.3992924819284	-1	1	-1	-1	1	1	1	-1	-1	1	1	-1	1	1	-1	1	1	-1	-1	1	-1	-1	-1	-1	-1	-1	-1	-1	-1	-1	1	-1	-1	-1	-1	1	-1	-1	-1	-1	-1	-1	1	-1
900267	FAM27	34400	27627	11.4644633886444	-0.526116142614478	-1	1	-1	-1	1	1	-1	1	-1	1	1	-1	1	-1	-1	1	1	-1	-1	1	-1	-1	-1	-1	-1	-1	-1	-1	-1	-1	1	-1	-1	-1	-1	-1	-1	-1	-1	1	-1	-1	1	-1
900268	FAM27	34400	27627	3.85883940037231	-19.8873084745589	-1	1	-1	-1	-1	1	-1	-1	-1	1	1	-1	1	1	-1	1	1	-1	-1	1	-1	-1	-1	-1	-1	-1	-1	-1	-1	-1	1	-1	-1	-1	-1	-1	-1	-1	-1	1	-1	-1	1	-1
900269	FAM27	34400	27627	-6.45482234455974	-4.50091760782813	-1	1	-1	-1	-1	1	1	-1	-1	1	1	-1	1	1	-1	1	1	-1	-1	1	-1	-1	-1	-1	-1	-1	-1	-1	-1	-1	1	-1	-1	-1	-1	-1	-1	-1	-1	-1	-1	-1	1	-1
900270	FAM27	34400	27627	-5.96106042684423	3.80986185353703	-1	1	-1	-1	1	1	-1	1	-1	1	1	-1	1	-1	-1	-1	1	-1	-1	1	-1	-1	-1	-1	-1	-1	-1	-1	-1	-1	1	-1	-1	-1	-1	1	-1	-1	-1	1	-1	-1	1	-1
900271	FAM28	34400	40384	-2.98950235427573	6.13589065012904	-1	1	-1	-1	1	1	1	-1	-1	1	1	-1	1	1	-1	1	1	-1	-1	1	-1	-1	-1	-1	-1	-1	-1	-1	-1	-1	1	-1	-1	-1	-1	-1	-1	-1	-1	-1	-1	-1	1	-1
900272	FAM28	34400	40384	-5.72627227326586	-21.1586596309683	-1	1	-1	-1	1	1	-1	-1	-1	-1	1	-1	1	1	-1	1	1	-1	-1	1	-1	-1	-1	-1	-1	-1	-1	-1	-1	-1	1	-1	-1	-1	-1	-1	-1	-1	-1	-1	-1	-1	1	-1
900273	FAM28	34400	40384	-0.718788868970992	-3.00898294521564	-1	1	-1	-1	-1	1	-1	-1	-1	-1	1	-1	1	-1	-1	-1	1	-1	-1	1	-1	-1	-1	-1	-1	-1	-1	-1	-1	-1	-1	-1	-1	-1	-1	-1	-1	-1	-1	-1	-1	-1	1	-1
900274	FAM28	34400	40384	7.43447115375852	-7.29966657282892	-1	1	-1	-1	-1	1	1	-1	-1	1	1	-1	1	1	-1	1	1	-1	-1	1	-1	-1	-1	-1	-1	-1	-1	-1	-1	-1	1	-1	-1	-1	-1	-1	-1	-1	-1	-1	-1	-1	1	-1
900275	FAM28	34400	40384	-22.2619020745756	8.89137091565289	-1	1	-1	-1	1	1	-1	-1	-1	-1	1	-1	1	1	-1	-1	1	-1	-1	1	-1	-1	-1	-1	-1	-1	-1	-1	-1	-1	1	-1	-1	-1	-1	-1	-1	-1	-1	-1	-1	-1	1	-1
900276	FAM28	34400	40384	-3.22140474957742	12.2728252349205	-1	1	-1	-1	1	1	1	-1	-1	-1	1	-1	1	1	-1	-1	1	-1	-1	1	-1	-1	-1	-1	-1	-1	-1	-1	-1	-1	1	-1	-1	-1	-1	-1	-1	-1	-1	-1	-1	-1	1	-1
900277	FAM28	34400	40384	16.0466400651835	1.93919578245339	-1	1	-1	-1	1	1	1	-1	-1	-1	1	-1	1	-1	-1	-1	1	-1	-1	1	-1	-1	-1	-1	-1	-1	-1	-1	-1	-1	1	-1	-1	-1	-1	-1	-1	-1	-1	-1	-1	-1	1	-1
900278	FAM28	34400	40384	-19.9352262570764	7.15305642803692	-1	1	-1	-1	1	1	-1	-1	-1	-1	1	-1	1	-1	-1	-1	1	-1	-1	1	-1	-1	-1	-1	-1	-1	-1	-1	-1	-1	1	-1	-1	-1	-1	-1	-1	-1	-1	-1	-1	-1	1	-1
900279	FAM28	34400	40384	1.92876538011499	-6.64773599072933	-1	1	-1	-1	-1	1	1	-1	-1	1	1	-1	1	1	-1	1	1	-1	-1	1	-1	-1	-1	-1	-1	-1	-1	-1	-1	-1	1	-1	-1	-1	-1	-1	-1	-1	-1	-1	-1	-1	1	-1
900280	FAM28	34400	40384	-3.6006226260047	-4.98998045928281	-1	1	-1	-1	1	1	-1	-1	-1	-1	1	-1	1	1	-1	-1	1	-1	-1	1	-1	-1	-1	-1	-1	-1	-1	-1	-1	-1	-1	-1	-1	-1	-1	-1	-1	-1	-1	-1	-1	-1	1	-1
900281	FAM29	43320	19609	-2.25313008081244	10.6640014897296	-1	1	-1	-1	-1	1	-1	-1	-1	-1	-1	-1	1	1	-1	1	1	-1	-1	-1	-1	-1	-1	-1	-1	-1	-1	-1	-1	-1	-1	-1	-1	-1	-1	-1	-1	-1	-1	-1	-1	-1	1	-1
900282	FAM29	43320	19609	-4.39537630947333	-13.0311410632699	-1	1	-1	-1	-1	1	1	-1	-1	1	1	-1	1	1	-1	1	1	-1	-1	-1	-1	-1	-1	-1	-1	-1	-1	-1	-1	-1	-1	-1	-1	-1	-1	-1	-1	-1	-1	-1	-1	-1	1	-1
900283	FAM29	43320	19609	-1.25360186708686	-2.8090056260886	-1	1	-1	-1	-1	1	-1	1	-1	-1	1	-1	1	-1	-1	1	1	-1	-1	-1	-1	-1	-1	-1	-1	-1	-1	-1	-1	-1	1	-1	-1	-1	-1	-1	-1	-1	1	-1	-1	-1	1	-1
900284	FAM29	43320	19609	-7.00667345658513	-26.3584885359468	-1	1	-1	-1	-1	1	-1	-1	-1	-1	1	-1	1	1	-1	1	1	-1	-1	-1	-1	-1	-1	-1	-1	-1	-1	-1	-1	-1	1	-1	-1	-1	-1	-1	-1	-1	-1	-1	-1	-1	1	-1
900285	FAM29	43320	19609	17.3565843982741	-13.4803066633177	-1	1	-1	-1	-1	1	1	-1	-1	1	1	-1	1	1	-1	1	1	-1	-1	1	-1	-1	-1	-1	-1	-1	-1	-1	-1	-1	1	-1	-1	-1	-1	-1	-1	-1	1	-1	-1	-1	1	-1
900286	FAM29	43320	19609	-13.7425725499198	-0.295140973620253	-1	1	-1	-1	-1	1	-1	-1	-1	1	-1	-1	1	1	-1	1	1	-1	-1	-1	-1	-1	-1	-1	-1	-1	-1	-1	-1	-1	1	-1	-1	-1	-1	-1	-1	-1	-1	-1	-1	-1	1	-1
900287	FAM29	43320	19609	6.43999762093347	-6.29894456080774	-1	1	-1	-1	-1	1	1	-1	-1	1	1	-1	1	1	-1	1	1	-1	-1	-1	-1	-1	-1	-1	-1	-1	-1	-1	-1	-1	1	-1	-1	-1	-1	-1	-1	-1	-1	-1	-1	-1	1	-1
900288	FAM29	43320	19609	-4.78517220332037	-5.69596448366586	-1	1	-1	-1	-1	1	-1	1	-1	-1	-1	-1	1	-1	-1	1	1	-1	-1	-1	-1	-1	-1	-1	-1	-1	-1	-1	-1	-1	1	-1	-1	-1	-1	-1	-1	-1	-1	-1	-1	-1	1	-1
900289	FAM29	43320	19609	-17.3740820450085	-14.8769200568664	-1	1	-1	-1	-1	1	1	-1	-1	1	-1	-1	1	1	-1	1	1	-1	-1	1	-1	-1	-1	-1	-1	-1	-1	-1	-1	-1	1	-1	-1	-1	-1	-1	-1	-1	-1	-1	-1	-1	1	-1
900290	FAM29	43320	19609	-0.946484132288221	-13.8140814883901	-1	1	-1	-1	-1	1	1	1	-1	-1	-1	-1	1	-1	-1	1	1	-1	-1	-1	-1	-1	-1	-1	-1	-1	-1	-1	-1	-1	-1	-1	-1	-1	-1	-1	-1	-1	1	-1	-1	-1	1	-1
900291	FAM30	44872	29252	-1.03350303243966	-2.28512951006486	-1	1	-1	-1	1	-1	1	1	-1	-1	1	-1	1	-1	1	1	1	-1	-1	-1	-1	-1	-1	1	-1	-1	-1	-1	-1	1	-1	-1	-1	-1	-1	-1	-1	-1	-1	-1	-1	-1	1	-1
900292	FAM30	44872	29252	6.21185649173174	-6.48293925362855	1	1	-1	-1	1	1	1	1	-1	-1	1	-1	1	-1	-1	1	1	-1	-1	-1	-1	-1	-1	1	-1	-1	-1	-1	-1	1	1	-1	-1	-1	-1	-1	-1	-1	-1	-1	-1	-1	1	-1
900293	FAM30	44872	29252	-1.48265488725883	0.390797007442008	1	1	-1	-1	1	-1	-1	-1	-1	-1	1	-1	1	-1	-1	1	1	-1	-1	-1	-1	-1	-1	1	-1	-1	-1	-1	-1	-1	1	-1	-1	-1	-1	-1	-1	-1	-1	-1	-1	-1	1	-1
900294	FAM30	44872	29252	-12.2394130187428	-28.4678538057866	1	1	-1	-1	1	1	1	1	-1	-1	1	-1	1	-1	-1	1	1	-1	-1	-1	-1	-1	-1	1	-1	-1	-1	1	-1	1	1	-1	-1	-1	-1	-1	-1	-1	-1	-1	-1	-1	1	-1
900295	FAM30	44872	29252	-11.8005803633785	-13.4054010044818	-1	1	-1	-1	1	1	-1	1	-1	-1	1	-1	1	-1	-1	1	1	-1	-1	-1	-1	-1	-1	-1	-1	-1	-1	1	-1	1	1	-1	-1	-1	-1	-1	-1	-1	-1	-1	-1	-1	1	-1
900296	FAM30	44872	29252	-3.37222709878489	1.39729207072943	-1	1	-1	-1	1	-1	1	1	-1	-1	1	-1	1	-1	-1	1	1	-1	-1	-1	-1	-1	-1	1	-1	-1	-1	-1	-1	1	1	-1	-1	-1	-1	-1	-1	-1	-1	-1	-1	-1	1	-1
900297	FAM30	44872	29252	-20.3951855332292	-5.55310021101422	1	1	-1	-1	1	-1	1	-1	-1	-1	1	-1	1	-1	1	1	1	-1	-1	-1	-1	-1	-1	1	-1	-1	-1	-1	-1	-1	1	1	-1	-1	-1	-1	-1	-1	-1	-1	-1	-1	-1	-1
900298	FAM30	44872	29252	-11.0432061693096	-0.81824302291106	1	1	-1	-1	1	-1	1	-1	-1	-1	1	-1	1	-1	1	1	1	-1	-1	-1	-1	-1	-1	-1	-1	-1	-1	1	-1	-1	1	1	-1	-1	-1	-1	-1	-1	-1	-1	-1	-1	1	-1
900299	FAM30	44872	29252	-0.736369894964891	-3.89260058730601	-1	1	-1	-1	1	1	1	1	-1	-1	1	-1	1	-1	1	1	1	-1	-1	-1	-1	-1	-1	-1	-1	-1	-1	1	-1	-1	1	-1	-1	-1	-1	-1	-1	-1	-1	-1	-1	-1	-1	-1
900300	FAM30	44872	29252	-17.6402442990253	9.44010446070876	1	1	-1	-1	1	1	1	-1	-1	-1	1	-1	1	-1	1	1	1	-1	-1	-1	-1	-1	-1	-1	-1	-1	-1	1	-1	1	1	1	-1	-1	-1	-1	-1	-1	-1	-1	-1	-1	-1	-1
[truncated: 1,956 more columns]
